# Supplementary material for: Biophysical differences in IgG1 Fc-based therapeutics relate to their cellular handling, interaction with FcRn and plasma half-life
Source: Commun Biol. 2022 Aug 18;5:832. doi: 10.1038/s42003-022-03787-x (PMC9388496; doi:10.1038/s42003-022-03787-x)
Supplement: Supplementary file 3 — Supplementary Data [file 42003_2022_3787_MOESM3_ESM.xlsx]

## Sheet: Figure 1
Figure 1a	Resonance Units (RU), resulting from adding x nM of monomeric His-FcRn												Figure 1b	Y: Resonance Units (RU), resulting from adding x nM of monomeric His-FcRn												Figure 1c	Y1: Relative mAU					Figure 1e	Y: % in plasma											Figure 1f	Y: % in plasma
X values: Time (seconds)	Y1: 1.95	Y2: 3.91	Y3: 7.82	Y4: 15.63	Y5: 31.25	Y6: 62.50	Y7: 125.00	Y8: 250.00	Y9: 500.00	Y10: 1000.00	Y11: 2000.00		X values: Time (seconds)	Y1: 1.95	Y2: 3.91	Y3: 7.82	Y4: 15.63	Y5: 31.25	Y6: 62.50	Y7: 125.00	Y8: 250.00	Y9: 500.00	Y10: 1000.00	Y11: 2000.00		X values: Time (minutes)	IgG1	Fc	X values: Time (minutes)	Y2: pH			IgG1					Fc							IgG1
0	0	-9.9476e-14	0	0	0	9.9476e-14	0	0	0	0	0		0	-3.97904e-13	0.0093689	0	0	0	0.000396729	0	0	0	0	0		0	0.00094115	0.0005672	-1.00167	5.41751		X values: Time (hours)	mouse_1	mouse_2	mouse_3	mouse_4	mouse_5	mouse_1	mouse_2	mouse_3	mouse_4	mouse_5		X values: Time (hours)	mouse_1	mouse_2	mouse_3	mouse_4	mouse_5
0.0999985	0.0112534	-0.00937653	0	0.00937653	0.00976563	0.0187531	0	0	0	0.00976563	0		0.0999985	-0.0176697	0	0.0102234	0	0	0.0093689	0	0	0	0	0.011322		0.003333	0.0011036	0.00058188	-0.985	5.41681		24	100	100	100	100	100	100	100	100	100	Deceased		24	100	100	100	100	100
0.200001	0.00898743	-9.9476e-14	0.0112534	0	0.00976563	0.00937653	-0.000389099	0	0	0.00976563	0		0.200001	-0.0292969	-0.000396729	0.0210266	0.00976563	0	0	0	-0.000396729	0	0.00976563	0.00195313		0.006666	0.0011354	0.0004642	-0.968333	5.41687		48	101.49	104.62	100.059	101.49	98.4106	55.8512	68.3813	65.7717	59.1558			36
0.299999	-0.0176544	-0.00976563	0	0.00976563	0.0191422	0.00937653	-0.00976563	0.00976563	-0.000389099	0.00976563	0		0.299999	-0.0391541	0.00195313	0.00976563	0.0093689	0	0	-0.0121155	-0.00976563	0.0093689	0.00976563	0.0015564		0.01	0.00119618	0.00054396	-0.951667	5.41582		72	96.7684	60.15893873*	94.8878	96.7684	79.5895	40.1427	50.2663	22.5976	29.3516			48	81.3431	91.0363	84.1866	86.2713	128.5123631*
0.400002	-0.0199966	-0.0074234	0	0.00976563	0.00976563	0.0186768	-0.00976563	0.00976563	0.000389099	0.0195313	0.00976563		0.400002	-0.0484314	0.0015564	0.00976563	0	0	0	-0.0214844	-0.00976563	0	0.00976563	-0.0078125		0.013333	0.00124926	0.0006052	-0.934999	5.41573		120	82.7113	77.2509	80.482	82.7113	62.0513	11.2616	17.054	12.3869	8.23636			60
0.5	-0.0195313	-0.0078125	0	0.00976563	0.00937653	0.00788879	-0.00976563	0.00976563	0.00976563	0.0191422	0.00976563		0.5	-0.0484314	-0.0078125	0.0195313	0.00976563	-0.000396729	0	-0.00976563	-0.00976563	0.000396729	0.00976563	-0.0078125		0.016666	0.00113441	0.00059337	-0.918333	5.41447		168	73.2029	63.3551	69.211	73.2029	59.0361	5.23672	7.01764	5.66442	4.1389			72	52.3038	39.18009264*	65.7591	86.1573	82.1737
0.599998	-0.0203857	-0.0078125	0.00937653	0.00976563	0	0.0186768	-0.00976563	0.00976563	0.00937653	0.00976563	0.00976563		0.599998	-0.0489197	-0.00820923	0.0195313	0.00976563	-0.00976563	0.000396729	-0.00976563	-0.00976563	0.00976563	0.00976563	-0.0078125		0.02	0.00109749	0.00049689	-0.901667	5.41456		240	48.4778	52.7868	62.7131	48.4778	40.6286	2.03351	2.57176	2.33109	NA			96	58.0125	62.0519	58.3633	61.151	78.61
0.700001	-0.0394516	-0.017189	-0.00976563	0.00976563	0.0117188	0.0074234	-0.00976563	0.00976563	0	0.0195313	0.00937653		0.700001	-0.0488281	-0.0180359	0.0195313	0.00976563	0	0.00976563	-0.0101624	-0.0101624	0.00976563	0.00976563	-0.0078125		0.023334	0.00083614	0.00037245	-0.885	5.41417		288	47.8388	45.1976	52.2959	47.8388	29.1133							120	52.4041	63.1102	54.1692	59.5425	69.248
0.799999	-0.0496826	-0.0078125	0	0.0195313	0.0117188	0.0074234	0	0.0195313	0	0.0292969	0		0.799999	-0.0582886	-0.0292969	0.0195313	0.0191345	-0.000396729	0.00976563	-0.0195313	-0.0195313	0.00976563	0.00976563	0.00195313		0.026667	0.0009408	0.00048114	-0.868333	5.41344		384	41.6322	37.0377	41.0453	41.6322	24.0026							168	43.7165	50.5565	43.696	46.577	58.9174
0.900002	-0.0785904	-0.0074234	0.000389099	0.00976563	0.0113297	0.0074234	-0.000465393	0.0190659	0	0.0292969	0		0.900002	-0.058197	-0.0292969	0.0195313	0.00976563	-0.00976563	0.00976563	-0.00976563	-0.019928	0.00976563	0.00976563	0.00195313		0.03	0.00095447	0.00047515	-0.851666	5.41293		456	37.4109	31.4864	35.8204	37.4109	22.2745							240	35.5703	36.5147	39.8008	44.2614	48.685
1	-0.0996094	-0.00788879	0.00937653	0.00930023	0.00195313	0.0074234	-0.0117188	0.0078125	0	0.0292969	0		1	-0.0585938	-0.0292969	0.0191345	0.00976563	-0.0101624	0.00976563	-0.00976563	-0.0292969	0.0191345	0.00976563	-0.00820923		0.033334	0.00102123	0.00028121	-0.835	5.41253		720	26.0813	17.4524	22.2346	26.0813	12.5387							288	30.4897	34.4242	38.2604	36.3997	41.5797
1.1	-0.100075	-0.0191422	0	-0.00195313	0.00195313	0.0074234	-0.0117188	0.0175781	0.00976563	0.0406265	0		1.1	-0.0582886	-0.0296936	0.00976563	0.0093689	-0.0195313	0.00976563	-0.00976563	-0.0292969	0.00976563	0	-0.0175781		0.036667	0.00082539	0.00039008	-0.818333	5.41188		*excluded												384	26.2665	26.3367	29.5762	32.0733	32.6681
1.2	-0.119141	-0.00976563	0	-0.00195313	0.0117188	0.0074234	-0.0117188	0.0180435	0.00937653	0.03125	0		1.2	-0.0683594	-0.0390625	0.0101624	0.00976563	-0.0195313	0.00976563	-0.00976563	-0.0195313	0.00976563	0.00976563	-0.0078125		0.04	0.00087789	0.00043435	-0.801666	5.41152														456	24.0348	24.3212	25.6823	31.8308	28.6121
1.3	-0.119606	-0.0191422	0.00976563	-0.00195313	0.0210953	0.0074234	-0.0121078	0.0288315	0.00976563	0.03125	0		1.3	-0.0782166	-0.0296936	0.0292969	0.00976563	-0.0195313	-0.000396729	-0.00976563	-0.019928	0.0195313	0.0101624	-0.0078125		0.043333	0.00092092	0.00049524	-0.785	5.41122														552	18.7838	17.5071	20.0782	21.4707	20.5835
1.4	-0.139061	-0.00937653	0	-0.00195313	0.0117188	0.0074234	-0.0214844	0.0175781	0.00976563	0.0308609	0.00976563		1.4	-0.089447	-0.0390625	0.0289001	0.0195313	-0.0195313	0	-0.000396729	-0.0292969	0.0195313	0.0195313	-0.0078125		0.046667	0.00076273	0.0005482	-0.768333	5.41101														720	13.4321	9.68737	13.4577	17.3104	16.6177
1.5	-0.148514	-0.00976563	0.00976563	0.0078125	0.0113297	0.0074234	-0.0218735	0.0175781	0.00976563	0.03125	0.00976563		1.5	-0.0879822	-0.0390625	0.0195313	0.0191345	-0.0195313	0	-0.00976563	-0.0292969	0.0195313	0.0195313	-0.0078125		0.05	0.00055821	0.00042643	-0.751666	5.4104														*excluded
1.6	-0.148903	-0.00976563	0.00976563	-0.00195313	0.0117188	0.0074234	-0.03125	0.0175781	0.0195313	0.03125	0.00976563		1.6	-0.0996094	-0.0394592	0.0195313	0.00976563	-0.0195313	0	-0.00976563	-0.0292969	0.0195313	0.0195313	-0.00820923		0.053333	0.00041016	0.00037176	-0.735	5.40963
1.7	-0.169533	-0.0195313	0.00976563	0.0078125	0.0117188	0.0074234	-0.03125	0.017189	0.03125	0.03125	0.00976563		1.7	-0.0981445	-0.0390625	0.0292969	0.0195313	-0.019928	0	-0.00976563	-0.0292969	0.0195313	0.0191345	-0.0175781		0.056666	0.00043131	0.00021331	-0.718333	5.40945
1.8	-0.160545	-0.0191422	0.00976563	0.0078125	0.0117188	0.0074234	-0.0214844	0.0078125	0.03125	0.0308609	0.00937653		1.8	-0.118378	-0.0390625	0.0292969	0.0191345	-0.0292969	0	-0.00976563	-0.0296936	0.0195313	0.00976563	-0.0175781		0.06	0.00019269	7.8135e-05	-0.701667	5.40913
1.9	-0.168045	-0.0195313	0.00937653	0.0078125	0.0117188	0.0074234	-0.0214844	0.0078125	0.03125	0.0214844	0		1.9	-0.108978	-0.0394592	0.0292969	0.00976563	-0.0195313	0	-0.0102234	-0.0390625	0.0195313	0.0214844	-0.0175781		0.063334	-4.97e-05	-7.221e-05	-0.684999	5.40853
2	-0.179688	-0.0191422	0	0.0078125	0.0113297	0.0074234	-0.0214844	0.0175781	0.03125	0.03125	0		2	-0.118835	-0.0488281	0.0292969	0.00930786	-0.019928	0	-0.0117188	-0.0390625	0.03125	0.0210876	-0.0175781		0.066667	-0.0003092	-0.0002289	-0.668333	5.4083
2.1	-0.187576	-0.0195313	0	0.0078125	0.00195313	0.0074234	-0.0214844	0.0175781	0.0410156	0.0308609	0		2.1	-0.118744	-0.0492249	0.0292969	-0.00195313	-0.0292969	0	-0.0117188	-0.0390625	0.03125	0.0117188	-0.00820923		0.07	-0.0002934	-0.0003888	-0.651667	5.40786
2.2	-0.199684	-0.017189	0	0.0074234	0.00195313	0.0074234	-0.0218735	0.0175781	0.0507813	0.0214844	0		2.2	-0.119141	-0.0488281	0.0292969	0.00976563	-0.0175781	-0.000396729	-0.0117188	-0.0390625	0.03125	0.0117188	-0.0175781		0.073334	-0.0004202	-0.0003785	-0.635	5.4073
2.3	-0.220703	-0.017189	-0.000389099	-0.00195313	0.0113297	0.0074234	-0.03125	0.017189	0.0507813	0.0214844	0.00976563		2.3	-0.138763	-0.0488281	0.0289001	0.00976563	-0.0175781	-0.00976563	-0.0117188	-0.0296936	0.03125	0.0117188	-0.0175781		0.076667	-0.0005007	-0.0005268	-0.618333	5.40677
2.4	-0.219215	-0.0078125	-0.00976563	-0.00156403	0.00195313	0.0074234	-0.0214844	0.0078125	0.0503922	0.0214844	0.00976563		2.4	-0.148438	-0.0492249	0.0292969	0.00976563	-0.0179749	-0.00976563	-0.0117188	-0.0390625	0.0307922	0.0214844	-0.0175781		0.08	-0.0003754	-0.0006769	-0.601666	5.40691
2.5	-0.240234	-0.0176544	-0.00976563	0.017189	0.00195313	0.0074234	-0.0214844	0.0074234	0.0410156	0.0308609	0.00976563		2.5	-0.157898	-0.0488281	0.0292969	0.0093689	-0.0273438	-0.00976563	-0.0121155	-0.0390625	0.0195313	0.0210876	-0.0175781		0.083333	-0.00033	-0.0007348	-0.585	5.40565
2.6	-0.250076	-0.0289078	0	0.0078125	0.00195313	0.0074234	-0.0214844	0.0078125	0.0507813	0.0214844	0.00937653		2.6	-0.1586	-0.0488281	0.0296936	0	-0.0273438	-0.00976563	-0.0214844	-0.0390625	0.0195313	0.0117188	-0.0179749		0.086667	-0.0002048	-0.0008184	-0.568333	5.40577
2.7	-0.259377	-0.0191422	0	0.0078125	0.0117188	0.0074234	-0.0218735	0.0078125	0.0503922	0.0214844	0		2.7	-0.177826	-0.0492249	0.0390625	0.00976563	-0.0273438	-0.00976563	-0.0214844	-0.0390625	0.0195313	0.0117188	-0.0175781		0.09	-0.0003438	-0.0006236	-0.551666	5.40554
2.8	-0.259766	-0.0191422	0	0.0175781	0.0117188	0.0074234	-0.03125	0.0074234	0.0410156	0.0214844	0		2.8	-0.190308	-0.0585938	0.0507813	0.00976563	-0.0277405	-0.00976563	-0.0214844	-0.0394592	0.0195313	0.0117188	-0.0179749		0.093333	-0.0002157	-0.000621	-0.535	5.40519
2.9	-0.258278	-0.0195313	0.00976563	0.0175781	0.0117188	0.0074234	-0.03125	-0.00195313	0.0410156	0.03125	0		2.9	-0.209381	-0.0492249	0.0503845	0.00976563	-0.0371094	-0.0101624	-0.0214844	-0.0484314	0.0195313	0.0117188	-0.0273438		0.096666	-0.0001454	-0.000414	-0.518333	5.40464
3	-0.278908	-0.0191422	0.0195313	0.0269547	0.0214844	0.0074234	-0.03125	-0.00195313	0.0507813	0.03125	-0.000389099		3	-0.22821	-0.0585938	0.0410156	0.00976563	-0.0371094	-0.0195313	-0.0214844	-0.0296936	0.0195313	0.0117188	-0.0273438		0.1	-7.914e-05	-0.0003325	-0.501666	5.4038
3.1	-0.279373	-0.0191422	0.0195313	0.0292969	0.021019	0.0074234	-0.03125	0.00976563	0.0507813	0.03125	-0.00976563		3.1	-0.230469	-0.0585938	0.0410156	0.0191345	-0.0371094	-0.0195313	-0.0214844	-0.0488281	0.0292969	0.0214844	-0.0371094		0.103333	-0.0002734	-0.000243	-0.485	5.40362
3.2	-0.289917	-0.0191422	0.0195313	0.0292969	0.0195313	0.0074234	-0.0214844	0.00937653	0.0503922	0.03125	-0.00976563		3.2	-0.229004	-0.0492859	0.0410156	0	-0.0375671	-0.0195313	-0.0121155	-0.0488281	0.0292969	0.0117188	-0.0273438		0.106667	-0.0002495	-0.0002245	-0.468333	5.4027
3.3	-0.310547	-0.0195313	0.0195313	0.0289078	0.0191422	0.0187531	-0.0218735	0	0.0507813	0.0307846	0		3.3	-0.249603	-0.0605469	0.0406189	0.00976563	-0.0488281	-0.00976563	-0.0214844	-0.0488281	0.0292969	0.0210876	-0.0278015		0.11	-1.401e-05	-0.0001482	-0.451667	5.40283
3.4	-0.330154	-0.0191422	0.0191422	0.029686	0.0195313	-0.00234222	-0.03125	0.00976563	0.0507813	0.0195313	0		3.4	-0.238281	-0.0609436	0.0410156	0.00976563	-0.0488281	-0.0101624	-0.0214844	-0.0488281	0.0292969	0.0117188	-0.0488281		0.113334	-6.886e-05	-0.000117	-0.434999	5.40279
3.5	-0.329689	-0.0195313	0.0195313	0.0386734	0.0191422	-0.00234222	-0.03125	0.00976563	0.0507813	0.0195313	0		3.5	-0.248138	-0.0605469	0.0410156	0.0093689	-0.0488281	-0.0195313	-0.0214844	-0.0488281	0.0386658	0.0117188	-0.0488281		0.116667	-8.192e-05	-0.0002617	-0.418333	5.40224
3.6	-0.321564	-0.0191422	0.0195313	0.0292969	0.00976563	0.00937653	-0.03125	0.00937653	0.0507813	0.0195313	0		3.6	-0.26062	-0.0605469	0.0410156	0	-0.0492249	-0.0292969	-0.0214844	-0.0488281	0.0292969	0.0121155	-0.0390625		0.12	-0.0001782	-0.000219	-0.401667	5.40165
3.7	-0.360153	-0.00937653	0.0195313	0.0292969	0.00976563	0.00937653	-0.0316391	0	0.0601578	0.0195313	-0.000389099		3.7	-0.279694	-0.0492249	0.0503845	0	-0.0585938	-0.019928	-0.0214844	-0.0390625	0.0292969	0.0210876	-0.0390625		0.123333	0.00018712	-5.828e-05	-0.385	5.40134
3.8	-0.389526	-0.00976563	0.0292969	0.0292969	0.0210953	0.00937653	-0.0410156	0.00976563	0.0507813	0.0195313	-0.00976563		3.8	-0.289154	-0.0585938	0.0410156	0	-0.0488281	-0.0292969	-0.03125	-0.0390625	0.0296936	0.0214844	-0.0390625		0.126667	0.00023172	3.8591e-05	-0.368333	5.40127
3.9	-0.408279	-0.00937653	0.0195313	0.0292969	0.0117188	0.00937653	-0.0410156	0	0.0507813	0.0292969	-0.00976563		3.9	-0.298828	-0.0589905	0.0406189	0.000396729	-0.0488281	-0.0292969	-0.03125	-0.0390625	0.0390625	0.0214844	-0.0390625		0.13	0.00015472	-3.762e-05	-0.351666	5.4009
4	-0.410156	-0.00976563	0.0191422	0.029686	0.0117188	0.00937653	-0.0410156	0.00976563	0.0507813	0.0195313	-0.00976563		4	-0.309082	-0.0585938	0.03125	0.0191345	-0.0488281	-0.0292969	-0.0214844	-0.0394592	0.0390625	0.0210876	-0.0390625		0.133333	0.00013538	7.9227e-05	-0.335	5.40022
4.1	-0.409058	-0.0191422	0.0195313	0.0390625	0.0210953	0.00937653	-0.03125	-0.000389099	0.0507813	0.0292969	-0.00976563		4.1	-0.318756	-0.0585938	0.0410156	0.00976563	-0.0488281	-0.0292969	-0.0218811	-0.0488281	0.0386658	0.0117188	-0.0488281		0.136666	0.00032171	5.2579e-05	-0.318333	5.39972
4.2	-0.430939	-0.0191422	0.0195313	0.0390625	0.0117188	0.00937653	-0.03125	0	0.0507813	0.0292969	-0.00976563		4.2	-0.328613	-0.0589905	0.0410156	0.00976563	-0.0488281	-0.0292969	-0.0308533	-0.0488281	0.0195313	0.0117188	-0.0390625		0.14	0.00021824	6.1972e-05	-0.301666	5.39969
4.3	-0.460236	-0.0078125	0.03125	0.0390625	0.0113297	0.00937653	-0.0316391	0	0.0507813	0.0289078	-0.00976563		4.3	-0.337982	-0.0683594	0.0406189	0.00976563	-0.0390625	-0.0292969	-0.0218811	-0.0492859	0.0292969	0.0214844	-0.0390625		0.143333	0.00017402	-0.0001615	-0.285	5.39862
4.4	-0.481247	-0.0078125	0.03125	0.0386734	0.0117188	0.00937653	-0.0410156	0.00930023	0.0507813	0.0195313	-0.00976563		4.4	-0.339447	-0.0585938	0.03125	0.00976563	-0.0394592	-0.0292969	-0.03125	-0.0600891	0.0292969	0.0210266	-0.0292969		0.146667	3.2704e-05	-0.0001625	-0.268333	5.39877
4.5	-0.498512	-0.017189	0.0316391	0.0390625	0.0117188	0.00937653	-0.0410156	-0.00195313	0.0507813	0.0292969	-0.00976563		4.5	-0.327728	-0.0589905	0.0214844	0.00976563	-0.0488281	-0.0390625	-0.0410156	-0.0585938	0.0292969	0.0102234	-0.0390625		0.15	5.6384e-05	-0.0002052	-0.251666	5.39854
4.6	-0.511017	-0.0074234	0.0410156	0.0390625	0.0117188	0.00937653	-0.0410156	-0.00195313	0.0507813	0.0390625	-0.00976563		4.6	-0.318451	-0.0683594	0.0214844	0.00976563	-0.0585938	-0.0390625	-0.03125	-0.0590515	0.0195313	0.0210266	-0.0390625		0.153334	0.00020127	-0.0002636	-0.235	5.39798
4.7	-0.540314	-0.0074234	0.0410156	0.0390625	0.0113297	0.00937653	-0.03125	-0.00234222	0.0507813	0.0390625	-0.00976563		4.7	-0.317963	-0.0683594	0.0214844	0	-0.0585938	-0.0484314	-0.03125	-0.0703125	0.0195313	0.0102234	-0.0390625		0.156667	-1.211e-05	-1.221e-05	-0.218333	5.39772
4.8	-0.560936	0.00187683	0.0414047	0.0390625	0.00195313	0.00937653	-0.0410156	-0.0121078	0.0503922	0.0390625	0		4.8	-0.318451	-0.0683594	0.0214844	0	-0.0585938	-0.0390625	-0.03125	-0.0703125	0.0195313	0.03125	-0.0390625		0.16	-6.419e-05	0.00012013	-0.201667	5.39777
4.9	-0.577736	-0.00937653	0.0507813	0.0390625	0.00195313	0.00937653	-0.03125	-0.0117188	0.03125	0.0390625	0		4.9	-0.320313	-0.0683594	0.0214844	0	-0.0585938	-0.0390625	-0.03125	-0.0703125	0.019928	0.03125	-0.0390625		0.163333	-0.0001653	0.00026274	-0.184999	5.39638
5	-0.568436	-0.00937653	0.0507813	0.0390625	0.0113297	0.00937653	-0.03125	-0.0121078	0.0406265	0.0390625	0		5	-0.328217	-0.0683594	0.0218811	0	-0.0488281	-0.0390625	-0.0210876	-0.0707092	0.0292969	0.03125	-0.0390625		0.166667	-1.069e-05	0.0003363	-0.168333	5.39658
5.1	-0.568359	0.000389099	0.0605469	0.0386734	0.00195313	0.00937653	-0.0316391	-0.0117188	0.03125	0.0386734	0		5.1	-0.330078	-0.0683594	0.03125	0	-0.0585938	-0.0394592	-0.0214844	-0.0703125	0.0292969	0.03125	-0.0390625		0.17	-0.0001259	0.00039713	-0.151667	5.39621
5.2	-0.549683	0.000389099	0.0605469	0.029686	0.00195313	0.00937653	-0.0410156	-0.0121078	0.0410156	0.0292969	0		5.2	-0.328125	-0.0585938	0.0406189	0	-0.0585938	-0.0484314	-0.0117188	-0.0703125	0.0390625	0.0316467	-0.0390625		0.173333	-0.000165	0.00036995	-0.134999	5.39626
5.3	-0.568825	0.0101547	0.0507813	0.0390625	0.0117188	-0.00234222	-0.0507813	-0.0214844	0.0410156	0.0410156	-0.000389099		5.3	-0.328217	-0.0585938	0.03125	0.000396729	-0.0585938	-0.0292969	-0.0117188	-0.0703125	0.0390625	0.0507813	-0.0292969		0.176666	-0.0001844	0.00029197	-0.118333	5.39558
5.4	-0.570313	0.00976563	0.0507813	0.0386734	0.0117188	-0.00234222	-0.0410156	-0.0218735	0.0503159	0.0292969	-0.00976563		5.4	-0.337891	-0.0488281	0.03125	0	-0.0488281	-0.0390625	-0.0117188	-0.0703125	0.0390625	0.0507813	-0.0390625		0.18	-0.0001281	0.00030201	-0.101666	5.39535
5.5	-0.568047	0.000389099	0.0601578	0.0292969	0.0214844	-0.00234222	-0.041481	-0.03125	0.0390625	0.0292969	-0.00976563		5.5	-0.357117	-0.0488281	0.03125	0	-0.058197	-0.0296936	-0.0117188	-0.0699158	0.0390625	0.0605469	-0.0292969		0.183333	-4.582e-06	0.00040096	-0.085	5.39536
5.6	-0.561714	0.000389099	0.0503922	0.0390625	0.021019	-0.00273132	-0.0527344	-0.0218735	0.0390625	0.0292969	-0.00976563		5.6	-0.359375	-0.0390625	0.03125	-0.000396729	-0.0585938	-0.0589905	-0.0214844	-0.0605469	0.0390625	0.0605469	-0.0292969		0.186666	-7.547e-05	0.00017231	-0.068333	5.39461
5.7	-0.607887	0.00937653	0.0410156	0.0390625	0.00976563	-0.000778198	-0.0625	-0.0316391	0.0507813	0.029686	-0.0101547		5.7	-0.357513	-0.0390625	0.03125	0	-0.0703125	-0.0683594	-0.0316467	-0.0605469	0.0292969	0.0410156	-0.0390625		0.19	4.2966e-05	0.00024099	-0.051666	5.39386
5.8	-0.619217	0.000389099	0.0410156	0.0488281	0.0195313	-0.00976563	-0.0527344	-0.041481	0.0507813	0.0386734	-0.0195313		5.8	-0.369141	-0.0296936	0.0308533	-0.000396729	-0.0707092	-0.0785217	-0.051178	-0.0804749	0.0289001	0.0410156	-0.0483704		0.193334	0.00011364	0.00022109	-0.035	5.39297
5.9	-0.640625	0.000778198	0.0410156	0.0488281	0.0191422	-0.000778198	-0.0620346	-0.0527344	0.0507813	0.0292969	-0.0195313		5.9	-0.369232	-0.0488281	0.0117188	-0.00976563	-0.0898438	-0.0976563	-0.0703125	-0.0996094	0.00976563	0.03125	-0.046875		0.196667	0.00036119	0.00013726	-0.018333	5.39268
6	-0.661011	0.00976563	0.0410156	0.048439	0	-0.0101547	-0.0507813	-0.0527344	0.0503922	0.0195313	-0.0199966		6	-0.37851	-0.0585938	0.00195313	-0.00976563	-0.0898438	-0.0976563	-0.0804749	-0.111725	-0.00195313	0.0210876	-0.0566406		0.2	0.00064289	-1.571e-05	-0.001666	5.39331
6.1	-0.689842	0.0121078	0.0511703	0.0488281	0.00976563	-0.0105438	-0.0507813	-0.0433578	0.0406265	0.0292969	-0.0405502		6.1	-0.379395	-0.0683594	-0.0078125	-0.00976563	-0.0996094	-0.0976563	-0.0898438	-0.130859	-0.0117188	0.00195313	-0.0566406		0.203333	0.00104263	-0.0001251	0.015	5.39341
6.2	-0.70945	0.0316391	0.0699234	0.0582047	0.0191422	-0.0101547	-0.0512466	-0.0414047	0.0406265	0.029686	-0.0297623		6.2	-0.398438	-0.0683594	-0.00820923	-0.0101624	-0.100006	-0.0976563	-0.0898438	-0.130859	-0.0121155	-0.0078125	-0.078125		0.206667	0.00299902	0.00043532	0.031667	5.39306
6.3	-0.728981	0.0511703	0.0699234	0.0488281	0.0210953	-0.0101547	-0.0433578	-0.03125	0.0503922	0.0390625	-0.03125		6.3	-0.398529	-0.0687561	-0.0175781	-0.0195313	-0.109375	-0.098114	-0.0898438	-0.140625	-0.0214844	-0.0180359	-0.078125		0.21	0.00940188	0.00195793	0.048333	5.39274
6.4	-0.741013	0.0707016	0.0699234	0.0488281	0.0109406	-0.0109329	-0.0316391	-0.0121078	0.0703125	0.0386734	-0.0316391		6.4	-0.410156	-0.078125	-0.0180359	-0.0507813	-0.109375	-0.109375	-0.101563	-0.140625	-0.0218811	-0.0292969	-0.0878906		0.213333	0.0221021	0.00481754	0.065001	5.39292
6.5	-0.748512	0.101563	0.0507813	0.048439	-0.0078125	-0.0203094	-0.0117188	0.0078125	0.0804672	0.0507813	-0.0410156		6.5	-0.417572	-0.078125	-0.0292969	-0.0703125	-0.119141	-0.109375	-0.101959	-0.150391	-0.03125	-0.0292969	-0.0878906		0.216666	0.0400819	0.00866443	0.081667	5.39216
6.6	-0.780151	0.110939	0.0605469	0.0585938	0.0308609	-0.0203857	0.0277328	0.0390625	0.120705	0.0898438	-0.0214844		6.6	-0.417664	-0.0683594	-0.0195313	-0.0898438	-0.119141	-0.109375	-0.121094	-0.160156	-0.0410156	-0.0292969	-0.0878906		0.22	0.0613885	0.0131079	0.098333	5.39253
6.7	-0.819923	0.121094	0.0507813	0.0804672	0.0621109	-0.0316391	0.0679703	0.0585938	0.13047	0.118752	-0.0210953		6.7	-0.409058	-0.078125	-0.0292969	-0.0996094	-0.128906	-0.119141	-0.131256	-0.160156	-0.0410156	-0.0414124	-0.0972595		0.223333	0.0844583	0.0177358	0.115001	5.39231
6.8	-0.799683	0.142578	0.0800781	0.109375	0.0811691	-0.0320282	0.0976563	0.078125	0.16172	0.130859	0		6.8	-0.449615	-0.0785828	-0.0410156	-0.109375	-0.138672	-0.119141	-0.150391	-0.169922	-0.0410156	-0.0601501	-0.0976563		0.226666	0.106233	0.0222667	0.131667	5.3924
6.9	-0.820702	0.152733	0.111328	0.148438	0.0800781	-0.0410156	0.119141	0.0976563	0.171875	0.149612	-0.000778198		6.9	-0.468445	-0.0996094	-0.051178	-0.119141	-0.138672	-0.119537	-0.160156	-0.179291	-0.0507813	-0.0703125	-0.107422		0.23	0.123852	0.0259726	0.148334	5.39184
7	-0.829765	0.171799	0.160156	0.189064	0.109375	-0.030777	0.139061	0.118362	0.191017	0.159767	0.0292969		7	-0.509003	-0.109772	-0.0699158	-0.128906	-0.148041	-0.138672	-0.169922	-0.179688	-0.0507813	-0.0800781	-0.117188		0.233334	0.134283	0.0282763	0.165	5.39225
7.1	-0.879372	0.178902	0.221878	0.21875	0.150002	0.0511703	0.168358	0.118752	0.201561	0.171013	0.0707016		7.1	-0.5289	-0.140228	-0.0703125	-0.150391	-0.138672	-0.150391	-0.179291	-0.191406	-0.0507813	-0.0898438	-0.116791		0.236667	0.139378	0.0293788	0.181667	5.39127
7.2	-0.915543	0.18203	0.291016	0.248749	0.178909	0.127342	0.207497	0.121094	0.228828	0.188278	0.138283		7.2	-0.548431	-0.160156	-0.0800781	-0.169525	-0.148438	-0.169922	-0.191406	-0.191406	-0.0707092	-0.109375	-0.12851		0.24	0.140248	0.0298903	0.198334	5.39111
7.3	-0.793907	0.210938	0.341019	0.252266	0.177269	0.17688	0.24633	0.181953	0.208519	0.185471	0.201408		7.3	-0.586792	-0.189453	-0.121094	-0.179688	-0.160156	-0.189453	-0.210938	-0.210938	-0.0996094	-0.130859	-0.118347		0.243333	0.138207	0.0302819	0.215	5.39119
7.4	-0.702965	0.209686	0.414375	0.153046	0.0895309	0.20977	0.178909	0.0762482	0.184685	0.102654	0.0648422		7.4	-0.579315	-0.220703	-0.159698	-0.199219	-0.170319	-0.21875	-0.220703	-0.240631	-0.121094	-0.169922	-0.128906		0.246667	0.13532	0.029974	0.231667	5.39128
7.5	-2.10656	-0.271332	0.305	-0.226486	-0.161644	0.290939	-0.221954	-0.224144	0.0882797	-0.306564	-0.233437		7.5	-0.600006	-0.278839	-0.177734	-0.2211	-0.198822	-0.240234	-0.240234	-0.300781	-0.130859	-0.189453	-0.158203		0.25	0.131594	0.0292299	0.248334	5.39121
7.6	-4.02523	-0.78891	-0.474297	-0.473045	-0.419373	-0.503983	-0.639847	-0.477966	-0.63047	-0.639923	-0.47242		7.6	-0.626648	-0.299286	-0.218353	-0.259766	-0.228516	-0.289459	-0.28125	-0.330078	-0.160156	-0.21048	-0.189056		0.253333	0.127913	0.0286045	0.265	5.39079
7.7	-3.29523	-0.92289	-0.481247	-0.404297	-0.547577	-0.522652	-0.539841	-0.563278	-0.609375	-0.588982	-0.451172		7.7	-0.669922	-0.339844	-0.237488	-0.319916	-0.249603	-0.329681	-0.310547	-0.359375	-0.201172	-0.267578	-0.218353		0.256666	0.123042	0.0279529	0.281667	5.39041
7.8	-2.62508	-0.705391	-0.388672	-0.353592	-0.426956	-0.45195	-0.393356	-0.512497	-0.497269	-0.46875	-0.322655		7.8	-0.736725	-0.399933	-0.268738	-0.350006	-0.298431	-0.349213	-0.350006	-0.399994	-0.230469	-0.3078	-0.249603		0.26	0.118297	0.0272712	0.298333	5.39022
7.9	-2.31422	-0.568283	-0.241409	-0.331642	-0.34922	-0.38047	-0.41172	-0.460938	-0.408203	-0.408203	-0.368752		7.9	-0.696106	-0.436707	-0.2789	-0.391022	-0.34024	-0.350006	-0.399994	-0.419922	-0.269531	-0.317963	-0.279694		0.263333	0.113597	0.0263254	0.315001	5.39002
8	-2.00758	-0.504219	-0.229691	-0.299141	-0.340233	-0.361328	-0.401955	-0.449997	-0.368752	-0.378906	-0.319534		8	-0.63916	-0.417175	-0.249207	-0.399994	-0.359375	-0.288666	-0.419922	-0.40976	-0.291412	-0.298431	-0.329224		0.266666	0.108662	0.0257119	0.331667	5.38946
8.1	-1.79813	-0.40461	-0.20195	-0.278435	-0.266327	-0.360542	-0.39875	-0.388985	-0.364296	-0.385941	-0.306953		8.1	-0.639526	-0.419525	-0.22226	-0.34024	-0.349213	-0.220703	-0.410156	-0.410553	-0.249603	-0.228119	-0.266785		0.27	0.103247	0.0252065	0.348333	5.38995
8.2	-1.6339	-0.335938	-0.217888	-0.159767	-0.227341	-0.386169	-0.430389	-0.3218	-0.256638	-0.360077	-0.229691		8.2	-0.718353	-0.411316	-0.252411	-0.279297	-0.269073	-0.170715	-0.349609	-0.390228	-0.169922	-0.200378	-0.189148		0.273334	0.0979081	0.0245111	0.365001	5.38912
8.3	-1.6957	-0.416718	-0.108986	-0.199608	-0.229607	-0.300392	-0.559372	-0.388672	-0.387894	-0.467575	-0.319847		8.3	-0.595306	-0.369141	-0.200378	-0.219543	-0.187958	-0.1297	-0.330933	-0.291412	-0.120697	-0.16922	-0.161316		0.276667	0.0926146	0.0237525	0.381667	5.38863
8.4	-1.78328	-0.597343	-0.300781	-0.437813	-0.45742	-0.469063	-0.680862	-0.698753	-0.535469	-0.579689	-0.537109		8.4	-0.618744	-0.337494	-0.130951	-0.150482	-0.119537	-0.0809326	-0.223053	-0.220703	-0.0613403	-0.12384	-0.149231		0.28	0.0878772	0.0230599	0.398334	5.38931
8.5	-2.32805	-0.609924	-0.596794	-0.689766	-0.698044	-0.659767	-0.770622	-0.848358	-0.636253	-0.749611	-0.790237		8.5	0.333588	-0.0629578	-0.0921936	-0.133667	-0.0722656	-0.0325012	-0.114136	-0.131256	-0.0313416	-0.100067	-0.119598		0.283334	0.0833017	0.0224506	0.415	5.38827
8.6	-7.78226	-1.38633	-0.908981	-0.88945	-0.95578	-0.901169	-0.852028	-1.02071	-0.736252	-0.928047	-1.00078		8.6	-1.55298	0.115234	0.0674133	-0.112579	-0.0207825	0.0471802	-0.0245972	-0.000793457	-0.00476074	-0.0727234	-0.0817261		0.286667	0.07898	0.0217503	0.431667	5.38854
8.7	-11.1033	-1.89219	-1.02226	-0.856796	-0.969528	-1.04961	-0.94297	-0.951172	-0.857033	-0.975311	-1.04258		8.7	-3.06735	-0.0865479	0.013916	-0.0231323	0.0588989	-0.0617981	0.0760193	0.119049	0.0745239	-0.0915527	-0.00125122		0.29	0.0751663	0.0211006	0.448334	5.38776
8.8	-12.6206	-2.11	-1.06656	-0.90094	-0.887733	-0.964058	-0.914925	-0.868904	-0.844688	-0.873512	-1.0407		8.8	-3.74344	-0.270142	-0.067749	0.0866394	0.148285	0.106567	0.163208	0.24765	0.146088	-0.113373	0.0686646		0.293333	0.0716179	0.020552	0.465	5.38777
8.9	-13.7987	-2.22914	-1.08765	-1.01773	-1.03562	-0.975151	-1.01453	-0.987267	-0.957268	-0.914612	-0.984062		8.9	-4.17438	-0.320923	0.033905	0.135468	0.224915	0.227966	0.185455	0.363037	0.235382	0.0854797	0.117096		0.296667	0.0687178	0.0200556	0.481667	5.38736
9	-14.4142	-2.39711	-1.16773	-1.11734	-1.13453	-1.0357	-1.0368	-1.07555	-1.08524	-0.984528	-1.00562		9	-4.41516	-0.238434	0.19516	0.116241	0.215851	0.354218	0.254517	0.339996	0.223755	0.296417	0.167419		0.3	0.0653986	0.0195156	0.498334	5.3871
9.1	-15.4261	-2.45719	-1.27594	-1.18805	-1.20766	-1.14703	-1.10719	-1.10797	-1.16266	-1.06383	-1.08445		9.1	-4.82822	-0.118195	0.304535	0.164764	0.244843	0.365479	0.303436	0.261963	0.284607	0.386169	0.235077		0.303333	0.0624136	0.0188834	0.515	5.3872
9.2	-15.7166	-2.49751	-1.33929	-1.28757	-1.31532	-1.19859	-1.11852	-1.18922	-1.20515	-1.12555	-1.11539		9.2	-5.05392	-0.208832	0.242798	0.215851	0.31665	0.325714	0.324066	0.250549	0.392487	0.324127	0.286163		0.306666	0.0600388	0.0179216	0.531667	5.38674
9.3	-16.0327	-2.61578	-1.46774	-1.40601	-1.3614	-1.28765	-1.21617	-1.28367	-1.25446	-1.18523	-1.17508		9.3	-5.22305	-0.38327	0.0671082	0.173279	0.315155	0.216705	0.19397	0.0464783	0.334229	0.216248	0.332642		0.31	0.057583	0.0172154	0.548333	5.38623
9.4	-16.3041	-2.6861	-1.61336	-1.48804	-1.33406	-1.33562	-1.31687	-1.2657	-1.32938	-1.23414	-1.26422		9.4	-5.45844	-0.453217	0.0206909	0.0749207	0.209229	0.117493	0.104614	0.00891113	0.305298	0.156952	0.168671		0.313334	0.054938	0.016516	0.565001	5.38646
9.5	-16.6079	-2.84312	-1.6	-1.52039	-1.26133	-1.40179	-1.4064	-1.26649	-1.28289	-1.29961	-1.35156		9.5	-5.68915	-0.463837	-0.094696	0.0166321	0.0952454	-0.234924	-0.0653992	0.0263977	0.17453	0.0402222	0.108521		0.316667	0.0525162	0.0159174	0.581667	5.38575
9.6	-15.9334	-2.35477	-1.28735	-1.24203	-1.13399	-1.37984	-1.03547	-1.24368	-1.27914	-1.18031	-0.997269		9.6	-6.18024	-0.503204	-0.129608	-0.312103	-0.150848	-0.327667	-0.185242	-0.348602	0.045166	-0.088501	-0.0681152		0.32	0.0508958	0.0151003	0.598333	5.38559
9.7	-13.6181	-2.34914	-1.06226	-1.12414	-1.21367	-1.18781	-1.20086	-1.41414	-1.06821	-1.13008	-1.16375		9.7	-4.30002	-0.877045	-0.629059	-0.251099	-0.110168	-0.962982	-0.233276	-0.388519	-0.206726	-0.307648	-0.170929		0.323334	0.0492337	0.0144419	0.615001	5.38535
9.8	-6.90804	-0.768829	-0.85453	-0.542343	-1.05813	-0.600937	-0.307655	-0.90844	-0.938202	-0.411644	-0.571877		9.8	-1.07016	-0.360168	-5.13681	-0.237823	-0.161957	-5.66898	-0.203217	-0.335388	-0.0301514	-1.42157	-0.214386		0.326667	0.0473549	0.0143258	0.631667	5.38489
9.9	-6.28875	-1.52297	-1.25422	-0.946175	-0.830627	-1.89484	-3.37422	-1.70203	-2.16257	-3.41961	-3.07172		9.9	-3.52039	-2.96954	-11.046	-5.02063	-2.76523	-3.00095	-7.14117	-8.62914	-8.59047	-3.99173	-9.39413		0.33	0.0458832	0.0137888	0.648334	5.38501
10	-5.88438	-1.06008	-1.28055	-1.06617	-2.16281	-2.59734	-1.94977	-2.10602	-3.6525	-3.10141	-3.57969		10	-1.68604	-4.32501	-6.26077	-2.99109	-3.3793	-1.32297	-4.29382	-4.86142	-4.68289	1.44632	-6.91827		0.333333	0.044954	0.0134322	0.665	5.38458
10.1	-5.08734	-0.725624	-0.460625	-0.327034	-1.01765	-0.953201	-0.78891	-0.540154	-1.53914	-0.370316	0.576561		10.1	-0.272125	-2.38055	-4.36508	-1.73233	-1.58264	0.0767822	-1.76132	-1.43298	0.22171	8.95483	5.25156		0.336667	0.0441016	0.0131356	0.681667	5.38464
10.2	-4.14742	-0.174767	0.0994568	-0.11586	-0.44664	-0.15258	0.148987	0.322418	0.299606	2.53687	5.38148		10.2	1.03452	-1.27014	-2.90179	-0.705536	-0.769073	1.36749	0.461884	1.965	5.55157	17.595	20.6731		0.34	0.042785	0.0130047	0.698334	5.38432
10.3	-3.47742	0.00960541	0.518356	0.364922	-0.0683594	0.246017	0.964378	1.54984	2.27141	5.78664	11.4128		10.3	2.1232	-0.46875	-1.64468	0.0569458	0.0174866	2.5675	2.40421	4.73672	10.9604	26.4075	36.8907		0.343333	0.0416567	0.0127991	0.715	5.38355
10.4	-2.85805	0.339294	0.555939	0.504059	0.403519	0.79438	1.57735	2.67969	4.33664	9.24656	17.2398		10.4	2.81415	0.0629578	-1.04266	0.459778	0.941406	3.39343	4.14835	7.93781	16.1611	34.7787	52.7352		0.346666	0.0407441	0.0124988	0.731667	5.38314
10.5	-2.48703	0.558357	0.723984	0.75367	0.726715	1.09305	2.31016	3.59922	6.26391	12.3416	22.857		10.5	3.38287	0.496948	-0.388275	0.891479	1.56055	4.33093	5.79688	10.4762	20.855	42.7713	67.629		0.35	0.039964	0.0123016	0.748334	5.38344
10.6	-2.20086	0.68148	0.895393	0.943825	1.07625	1.53445	2.74883	4.53125	7.88828	15.394	27.6716		10.6	3.79883	0.804382	-0.0402222	1.32147	2.04257	5.12225	7.16016	13.0788	25.3777	50.6679	81.6911		0.353333	0.0391154	0.0119148	0.765	5.38317
10.7	-1.97703	0.867729	0.933281	1.0825	1.33485	1.9314	3.21883	5.43914	9.44102	17.9171	32.2216		10.7	4.13663	1.05399	0.209778	1.63095	2.53134	5.84335	8.42188	15.3875	29.7179	58.0179	94.9721		0.356667	0.0384516	0.0115463	0.781667	5.3825
10.8	-1.85875	0.968048	0.993439	1.21227	1.47312	2.20203	3.67039	6.26211	11.0702	20.5964	36.3428		10.8	4.39288	1.28485	0.390167	1.89142	3.01492	6.55164	9.71014	17.6594	33.8468	64.9569	107.063		0.36	0.0378438	0.0113677	0.798333	5.38296
10.9	-1.79094	1.0564	1.02399	1.36375	1.61446	2.42313	4.07969	7.02859	12.3898	22.8972	40.3745		10.9	4.5553	1.45477	0.528503	2.10165	3.42303	7.21249	10.8891	19.7687	37.9472	71.798	118.807		0.363334	0.0371648	0.0110541	0.815001	5.38209
11	-1.79321	1.1368	1.10633	1.49226	1.7532	2.64383	4.49031	7.7418	13.739	25.1573	43.7838		11	4.72006	1.55359	0.669128	2.36142	3.72311	7.90244	12.0812	21.8418	41.7465	78.3987	129.904		0.366667	0.0365888	0.0108972	0.831667	5.38175
11.1	-1.79047	1.1864	1.2032	1.61109	1.8743	2.87234	4.89063	8.48906	14.9707	27.3887	47.0229		11.1	4.83109	1.64343	0.729675	2.5625	4.11298	8.57382	13.1805	23.8507	45.2288	84.5862	140.186		0.37	0.035744	0.0108117	0.848333	5.38125
11.2	-1.76351	1.24422	1.25359	1.71211	2.02195	3.11219	5.2407	9.17	16.159	29.4581	50.1148		11.2	4.9689	1.71375	0.799927	2.79111	4.41446	9.15079	14.2996	25.8199	48.8359	90.668	149.705		0.373333	0.0347827	0.0108672	0.865001	5.38126
11.3	-1.78555	1.26492	1.30164	1.77976	2.13289	3.33164	5.58953	9.85078	17.3102	31.4175	53.0062		11.3	5.05875	1.76367	0.84845	2.97226	4.73251	9.70282	15.3188	27.7297	52.2987	96.4991	158.917		0.376667	0.0342756	0.0107944	0.881667	5.3816
11.4	-1.84641	1.29382	1.34187	1.85047	2.24539	3.50984	5.92188	10.4579	18.441	33.107	55.4655		11.4	5.12906	1.80283	0.899597	3.17117	5.05194	10.282	16.2996	29.4609	55.6082	102.068	167.505		0.38	0.0335318	0.0105082	0.898334	5.3806
11.5	-1.91406	1.31609	1.36367	1.92078	2.36289	3.70125	6.26961	11.0109	19.5007	34.7593	57.976		11.5	5.2204	1.83124	0.969452	3.3414	5.34189	10.8434	17.2508	31.2109	58.848	107.288	175.395		0.383333	0.0327856	0.0104277	0.915	5.38068
11.6	-1.94524	1.3539	1.39031	1.9911	2.45359	3.87969	6.58984	11.5687	20.4488	36.3882	60.1351		11.6	5.29498	1.84225	1.02814	3.51181	5.65195	11.4208	18.2289	32.9398	61.968	112.418	183.167		0.386666	0.0321642	0.0101969	0.931667	5.38031
11.7	-1.95539	1.37351	1.40281	2.05117	2.55273	4.03055	6.91023	12.1191	21.4004	38.0077	62.2464		11.7	5.28561	1.88251	1.05939	3.67148	5.95203	11.9613	19.0977	34.6602	65.0484	117.449	190.316		0.39	0.0315527	0.010022	0.948334	5.38006
11.8	-1.97656	1.37344	1.44297	2.09969	2.64265	4.19063	7.22929	12.6199	22.3695	39.5566	64.1761		11.8	5.29538	1.89142	1.09991	3.83087	6.2121	12.4711	19.9691	36.35	68.0285	122.038	196.928		0.393333	0.0312291	0.00978436	0.965	5.37994
11.9	-2.03632	1.38289	1.47117	2.14031	2.72273	4.35047	7.5082	13.148	23.3004	40.9394	66.0663		11.9	5.32663	1.91132	1.12891	3.97977	6.46173	12.9715	20.8285	37.9484	70.8199	126.699	203.258		0.396667	0.030708	0.00969878	0.981667	5.38014
12	-2.06875	1.39258	1.51094	2.18164	2.81484	4.51094	7.76883	13.6488	24.2207	42.3082	67.8773		12	5.35507	1.95242	1.14835	4.12225	6.71173	13.4809	21.668	39.5414	73.778	131.127	209.058		0.4	0.0302565	0.0097512	0.998334	5.37932
12.1	-2.12656	1.40242	1.51992	2.22039	2.91219	4.64922	8.05937	14.1395	25.041	43.5702	69.387		12.1	5.36569	1.9715	1.16751	4.28009	6.97116	13.9711	22.4985	41.0605	76.657	135.299	214.618		0.403334	0.030237	0.0097138	1.015	5.3792
12.2	-2.14883	1.41367	1.51015	2.26133	3.00352	4.79969	8.32851	14.6602	25.8199	44.7687	70.8955		12.2	5.38406	1.99103	1.19647	4.39929	7.21133	14.4512	23.3301	42.5504	79.1691	139.569	219.787		0.406667	0.029997	0.00962945	1.03167	5.37949
12.3	-2.19765	1.4207	1.50086	2.31062	3.07156	4.93984	8.56914	15.0996	26.5895	45.9184	72.205		12.3	5.37576	2.01093	1.20853	4.54141	7.45197	14.9204	24.1406	44.0605	81.6984	143.478	224.487		0.41	0.0300254	0.00948372	1.04833	5.37802
12.4	-2.22929	1.41093	1.51054	2.36094	3.13242	5.04922	8.81875	15.5586	27.3488	47.0003	73.4863		12.4	5.38397	2.03906	1.19876	4.66132	7.69141	15.3832	24.9297	45.4902	84.2375	147.158	229.108		0.413333	0.0302477	0.00943798	1.065	5.37889
12.5	-2.26797	1.39227	1.51992	2.40945	3.2118	5.17969	9.04774	15.9902	28.1012	48.1293	74.6765		12.5	5.39304	2.05203	1.19913	4.77032	7.90118	15.8422	25.7406	46.9297	86.7594	150.709	233.327		0.416667	0.0303551	0.00938771	1.08167	5.37818
12.6	-2.28867	1.39179	1.52071	2.43125	3.2625	5.28954	9.27969	16.3887	28.7805	49.1288	75.8968		12.6	5.39529	2.09219	1.2164	4.8793	8.13126	16.2719	26.5395	48.3594	89.2883	154.239	237.388		0.42	0.0307525	0.00924567	1.09833	5.37794
12.7	-2.33945	1.39179	1.52891	2.47969	3.32383	5.41016	9.51054	16.7891	29.4913	50.059	76.8066		12.7	5.41446	2.09219	1.21829	5.01102	8.34024	16.7113	27.3203	49.7598	91.4992	157.57	241.019		0.423333	0.031136	0.00906989	1.115	5.3775
12.8	-2.36797	1.38164	1.50039	2.50906	3.40125	5.53945	9.74844	17.1703	30.1691	51.0105	77.7273		12.8	5.40234	2.09064	1.22806	5.16055	8.55124	17.1313	28.0492	51.0402	93.689	160.86	244.64		0.426666	0.0318028	0.00919746	1.13167	5.37693
12.9	-2.38797	1.37187	1.50086	2.55	3.46407	5.65078	9.95937	17.5684	30.7906	51.9375	78.6174		12.9	5.41211	2.10001	1.22812	5.26993	8.77228	17.5609	28.75	52.3203	95.8687	163.94	247.958		0.43	0.032437	0.00921455	1.14833	5.37767
13	-2.43867	1.37195	1.51015	2.57851	3.52187	5.75977	10.168	17.9492	31.4309	52.7601	79.5168		13	5.42194	2.11023	1.23938	5.36954	8.99258	17.9809	29.3891	53.5602	98.0574	166.918	250.979		0.433333	0.0329244	0.00910092	1.165	5.37691
13.1	-2.4586	1.3625	1.50039	2.58953	3.56172	5.86961	10.3578	18.3398	32.0499	53.6293	80.2882		13.1	5.41446	2.12109	1.24991	5.48126	9.20157	18.3813	30.0488	54.7906	100.15	169.92	253.91		0.436666	0.0334887	0.00898657	1.18167	5.37634
13.2	-2.49773	1.3625	1.50039	2.6293	3.62196	5.98047	10.5591	18.6797	32.5992	54.4085	81.0683		13.2	5.4332	2.12149	1.27884	5.60001	9.38165	18.7816	30.6898	55.9688	102.159	172.299	256.698		0.44	0.0340059	0.00885104	1.19833	5.37677
13.3	-2.52891	1.3625	1.50039	2.64961	3.68242	6.06992	10.7504	18.9902	33.1984	55.1172	81.7773		13.3	5.44336	2.13126	1.28632	5.70944	9.58047	19.1723	31.3598	57.1582	104.089	175.389	259.208		0.443334	0.0343987	0.00888833	1.215	5.37627
13.4	-2.55781	1.36172	1.49101	2.67812	3.73086	6.17071	10.9398	19.3184	33.6906	55.8304	82.4581		13.4	5.44296	2.13165	1.25891	5.81055	9.76993	19.5414	32.0078	58.2695	106.029	177.739	261.609		0.446667	0.0347665	0.00888342	1.23167	5.37639
13.5	-2.57781	1.36258	1.5	2.68836	3.78203	6.29844	11.1293	19.6387	34.1813	56.5277	83.1191		13.5	5.45273	2.15079	1.25931	5.89102	9.94922	19.9008	32.6488	59.3492	107.919	180.039	263.989		0.45	0.0353352	0.00876009	1.24833	5.37595
13.6	-2.60859	1.36211	1.48867	2.70937	3.83086	6.38906	11.3086	19.9492	34.6715	57.1601	83.7773		13.6	5.4621	2.15039	1.28821	6.00079	10.1313	20.2621	33.2777	60.4102	109.798	182.358	266.089		0.453333	0.0357328	0.00879751	1.265	5.37566
13.7	-2.61875	1.36211	1.48828	2.71992	3.88172	6.49852	11.4789	20.2402	35.171	57.7586	84.4175		13.7	5.45273	2.14102	1.28821	6.11954	10.3031	20.6215	33.9277	61.4789	111.519	184.67	268.138		0.456667	0.0360119	0.0087887	1.28167	5.37565
13.8	-2.65742	1.35234	1.47898	2.74844	3.93203	6.62109	11.6484	20.5395	35.65	58.3984	84.9691		13.8	5.4621	2.15079	1.27655	6.18985	10.4828	20.9809	34.5786	62.5684	113.24	186.96	269.939		0.46	0.0365123	0.00884569	1.29833	5.37546
13.9	-2.67742	1.35234	1.48086	2.7582	3.9707	6.68906	11.7992	20.8398	36.109	58.9496	85.4172		13.9	5.45273	2.16016	1.2886	6.28946	10.6508	21.35	35.2191	63.6187	114.859	189.13	271.691		0.463333	0.036953	0.00894485	1.315	5.37515
14	-2.7082	1.35234	1.4707	2.76883	4.01211	6.77969	11.9594	21.1195	36.5695	59.4495	85.8784		14	5.46249	2.15085	1.28821	6.38907	10.8207	21.6895	35.8594	64.6391	116.439	191.069	273.378		0.466666	0.037091	0.00870558	1.33167	5.37544
14.1	-2.71796	1.35195	1.46094	2.79961	4.05156	6.87891	12.1289	21.4082	37.0012	59.959	86.3476		14.1	5.47421	2.16251	1.26907	6.48874	10.9809	22.0106	36.4301	65.5996	118.05	192.979	274.968		0.47	0.0372047	0.00867929	1.34833	5.37457
14.2	-2.7282	1.34062	1.46133	2.81875	4.10195	6.94922	12.2875	21.6895	37.4405	60.4402	86.7765		14.2	5.47421	2.16211	1.26718	6.58047	11.1414	22.3809	37.0098	66.5684	119.611	194.829	276.568		0.473333	0.0374797	0.00861047	1.365	5.37467
14.3	-2.74961	1.34023	1.45156	2.81914	4.14101	7.04883	12.4375	21.9688	37.8586	60.9691	87.1969		14.3	5.48358	2.15079	1.25931	6.66055	11.3398	22.7016	37.5297	67.4996	121.13	196.6	278.039		0.476666	0.0375807	0.00857324	1.38167	5.37437
14.4	-2.77891	1.33086	1.46094	2.83867	4.18055	7.12891	12.5884	22.2289	38.2594	61.4089	87.6288		14.4	5.47421	2.16055	1.24954	6.75079	11.4911	23.032	38.0492	68.4199	122.668	198.28	279.41		0.48	0.0375898	0.00851359	1.39833	5.3742
14.5	-2.80789	1.33047	1.44961	2.85789	4.23281	7.20898	12.7289	22.4883	38.6691	61.8891	88.0073		14.5	5.48352	2.16992	1.25861	6.85001	11.6527	23.4102	38.5492	69.3496	124.1	199.941	280.52		0.483334	0.0374867	0.0082941	1.415	5.37422
14.6	-2.83008	1.32109	1.44922	2.86992	4.2625	7.27937	12.8789	22.7289	39.05	62.3503	88.3366		14.6	5.48203	2.16055	1.2886	6.95938	11.8012	23.7313	39.059	70.2402	125.449	201.46	281.67		0.486667	0.0373993	0.00826353	1.43167	5.37405
14.7	-2.85859	1.3207	1.43008	2.87968	4.31094	7.34961	13.0199	22.9785	39.4112	62.7488	88.6172		14.7	5.49179	2.16055	1.27884	7.0293	11.9418	24.0512	39.5684	71.1484	126.779	203.019	282.811		0.49	0.0367974	0.00797996	1.44833	5.37337
14.8	-2.87859	1.3114	1.42969	2.90898	4.35195	7.41016	13.1488	23.209	39.7594	63.1391	88.928		14.8	5.50116	2.16992	1.27695	7.10977	12.1215	24.3501	40.0395	72.0391	128.049	204.509	283.869		0.493333	0.0365568	0.00784285	1.465	5.3736
14.9	-2.8996	1.30312	1.42031	2.91836	4.38125	7.48047	13.2891	23.4496	40.1105	63.5105	89.2266		14.9	5.50156	2.16055	1.27805	7.19968	12.2816	24.6332	40.5278	72.8887	129.369	205.98	284.93		0.496667	0.0357748	0.00767769	1.48167	5.37297
15	-2.91953	1.30351	1.41992	2.9286	4.41055	7.55859	13.4082	23.6875	40.441	63.8586	89.5386		15	5.51093	2.16992	1.26868	7.28165	12.4106	24.9121	41.0098	73.6895	130.6	207.351	285.889		0.5	0.0350006	0.00755156	1.49833	5.37266
15.1	-2.94852	1.29179	1.41016	2.95039	4.43992	7.61914	13.5492	23.8887	40.7805	64.2289	89.8183		15.1	5.51288	2.16055	1.26907	7.36172	12.5512	25.202	41.4809	74.4496	131.869	208.71	286.871		0.503333	0.0341083	0.007476	1.515	5.37309
15.2	-2.97031	1.30156	1.39883	2.9789	4.48281	7.67969	13.6684	24.098	41.0913	64.5909	90.0879		15.2	5.50351	2.16992	1.27921	7.42072	12.702	25.5117	41.9594	75.2383	133.08	209.919	287.79		0.506666	0.0333973	0.00732144	1.53167	5.37251
15.3	-2.99961	1.29179	1.39844	2.98906	4.51211	7.75977	13.7773	24.3086	41.3902	64.9285	90.3687		15.3	5.51288	2.17038	1.29648	7.51016	12.8617	25.743	42.4207	76.0488	134.23	211.17	288.61		0.51	0.0327193	0.00730964	1.54833	5.37283
15.4	-3.02859	1.2914	1.38867	3.0082	4.54179	7.81844	13.8891	24.5176	41.6891	65.2191	90.5687		15.4	5.51328	2.17227	1.30774	7.59064	12.9926	26.0316	42.8887	76.7891	135.4	212.29	289.348		0.513333	0.031436	0.00713862	1.565	5.37196
15.5	-3.04023	1.28203	1.37937	3.01844	4.58047	7.88086	13.998	24.7188	41.9805	65.5281	90.7792		15.5	5.52264	2.17188	1.2886	7.66055	13.1215	26.2914	43.3383	77.5098	136.48	213.4	290.1		0.516666	0.0308371	0.00682539	1.58167	5.37256
15.6	-3.05976	1.27226	1.38125	3.03945	4.61172	7.92969	14.1074	24.8984	42.2492	65.8289	90.9788		15.6	5.52304	2.16211	1.28821	7.72897	13.2621	26.5512	43.7797	78.209	137.551	214.53	290.789		0.52	0.0300351	0.00640594	1.59833	5.37205
15.7	-3.07929	1.27031	1.38086	3.04961	4.64101	7.99023	14.2191	25.0781	42.5113	66.1198	91.1977		15.7	5.53241	2.15274	1.27695	7.78204	13.4109	26.8129	44.2094	78.9492	138.58	215.58	291.498		0.523334	0.0295471	0.00622264	1.615	5.37174
15.8	-3.0871	1.26992	1.37109	3.06875	4.68015	8.04883	14.3086	25.248	42.7805	66.3895	91.4086		15.8	5.53241	2.16251	1.2796	7.86017	13.5512	27.0531	44.6294	79.6895	139.57	216.72	292.161		0.526667	0.0288971	0.00599785	1.63167	5.37149
15.9	-3.10711	1.26062	1.36133	3.08867	4.71133	8.10938	14.4184	25.4282	43.0406	66.6883	91.6198		15.9	5.53241	2.16055	1.28946	7.92072	13.682	27.3016	45.0516	80.3398	140.58	217.82	292.77		0.53	0.0282796	0.00586301	1.64833	5.37153
16	-3.1375	1.26211	1.35	3.10828	4.73281	8.15859	14.5278	25.5996	43.2906	66.9406	91.7969		16	5.53281	2.16055	1.29913	8.0004	13.8129	27.5613	45.4906	80.9883	141.52	218.682	293.331		0.533334	0.0277911	0.00571976	1.665	5.37103
16.1	-3.14765	1.25234	1.34961	3.1293	4.75234	8.22859	14.6387	25.7598	43.5289	67.198	91.9788		16.1	5.53235	2.16016	1.29962	8.05945	13.952	27.8012	45.8891	81.6387	142.42	219.57	293.93		0.536667	0.027121	0.00579793	1.68167	5.37158
16.2	-3.15742	1.24297	1.33984	3.13008	4.78164	8.26953	14.7285	25.9297	43.7398	67.4387	92.1679		16.2	5.53241	2.16055	1.31906	8.11172	14.0922	28.0414	46.2895	82.2793	143.32	220.402	294.498		0.54	0.0266277	0.00581451	1.69833	5.37104
16.3	-3.17742	1.24258	1.33047	3.15859	4.80156	8.32969	14.8187	26.0996	43.9703	67.6902	92.3266		16.3	5.53281	2.16055	1.33868	8.16095	14.2211	28.2505	46.659	82.8984	144.189	221.24	295.011		0.543333	0.0262086	0.0057102	1.715	5.37093
16.4	-3.19843	1.2332	1.33047	3.16883	4.83047	8.38086	14.9199	26.2402	44.2008	67.9191	92.5184		16.4	5.55154	2.16992	1.35977	8.23126	14.3309	28.4832	47.0492	83.5298	145.061	222.039	295.521		0.546667	0.0253377	0.00577462	1.73167	5.37108
16.5	-3.21796	1.23086	1.33008	3.18984	4.85984	8.42969	15.0102	26.3789	44.4098	68.159	92.678		16.5	5.53281	2.16061	1.35968	8.29968	14.4516	28.6918	47.4087	84.1406	145.891	222.871	296.009		0.55	0.02483	0.00552407	1.74833	5.37035
16.6	-3.22781	1.22148	1.32031	3.2	4.8832	8.48047	15.1094	26.5293	44.6109	68.3707	92.8289		16.6	5.54218	2.16211	1.36914	8.35272	14.5727	28.9125	47.7801	84.7508	146.74	223.679	296.45		0.553333	0.0243948	0.00532839	1.765	5.37092
16.7	-3.24921	1.22109	1.31094	3.21914	4.9125	8.5293	15.1996	26.6801	44.8102	68.6097	92.9788		16.7	5.54218	2.16251	1.36008	8.42032	14.6922	29.1121	48.1606	85.35	147.57	224.39	296.882		0.556666	0.0238016	0.00504062	1.78167	5.37028
16.8	-3.25938	1.21172	1.31055	3.22929	4.93203	8.56836	15.2895	26.8496	45.0113	68.7883	93.0883		16.8	5.54218	2.16251	1.36993	8.48126	14.8109	29.3207	48.5199	85.9297	148.34	225.15	297.282		0.56	0.0231812	0.00498203	1.79833	5.36984
16.9	-3.28828	1.21133	1.31094	3.24844	4.95156	8.59961	15.3887	27	45.1988	68.9793	93.2097		16.9	5.54218	2.16211	1.38898	8.53986	14.9109	29.5415	48.8695	86.5199	149.1	225.861	297.64		0.563334	0.0226559	0.00483433	1.815	5.37023
17	-3.29765	1.20156	1.29883	3.25867	4.97109	8.64844	15.4594	27.1488	45.3902	69.1495	93.3383		17	5.54407	2.16251	1.38907	8.60046	15.0298	29.7719	49.2191	87.1	149.84	226.502	298.02		0.566667	0.0221816	0.00470778	1.83167	5.36969
17.1	-3.29813	1.19218	1.29883	3.2793	5	8.6993	15.5492	27.3086	45.5801	69.3293	93.4574		17.1	5.54218	2.16016	1.37921	8.65079	15.1336	29.9617	49.5395	87.6801	150.6	227.182	298.392		0.57	0.0216638	0.00458268	1.84833	5.36972
17.2	-3.31016	1.1918	1.27969	3.27031	5.01211	8.74023	15.6484	27.4395	45.7594	69.5188	93.5687		17.2	5.55154	2.15039	1.38907	8.71173	15.2426	30.182	49.8794	88.25	151.34	227.822	298.749		0.573334	0.0209355	0.00427474	1.865	5.36998
17.3	-3.33906	1.18242	1.27891	3.28945	5.02187	8.7793	15.7289	27.5898	45.941	69.6902	93.6687		17.3	5.54178	2.15079	1.39923	8.77032	15.3328	30.3621	50.2211	88.7992	152.049	228.412	299.091		0.576667	0.0202977	0.00419515	1.88167	5.36936
17.4	-3.34648	1.1918	1.26015	3.29961	5.05117	8.83008	15.8184	27.7285	46.1109	69.8409	93.7894		17.4	5.53241	2.15039	1.42023	8.83047	15.452	30.5712	50.5297	89.2891	152.68	229.009	299.43		0.58	0.0197258	0.00409722	1.89833	5.36894
17.5	-3.35672	1.18008	1.25977	3.30937	5.06101	8.86914	15.8989	27.8496	46.2809	70.009	93.8773		17.5	5.53195	2.14102	1.41788	8.87	15.5609	30.7816	50.8309	89.8091	153.36	229.58	299.741		0.583333	0.0189753	0.00391866	1.915	5.36938
17.6	-3.36875	1.17031	1.25047	3.32859	5.09219	8.90977	15.9688	27.9883	46.441	70.1691	93.9792		17.6	5.52069	2.15039	1.4086	8.9418	15.6512	30.993	51.1391	90.2914	154.02	230.13	300.07		0.586667	0.0186739	0.00380485	1.93167	5.36963
17.7	-3.38789	1.16093	1.26172	3.34023	5.11172	8.93984	16.0492	28.1098	46.6304	70.3195	94.0984		17.7	5.52264	2.14063	1.39874	9.00079	15.7625	31.1918	51.4402	90.75	154.619	230.64	300.411		0.59	0.0181127	0.00378474	1.94833	5.36855
17.8	-3.39812	1.16055	1.25	3.34062	5.12148	8.97852	16.1289	28.248	46.7887	70.4601	94.1977		17.8	5.52225	2.14102	1.39844	9.06094	15.852	31.3914	51.729	91.1918	155.24	231.14	300.69		0.593333	0.0177412	0.00388693	1.965	5.36869
17.9	-3.41953	1.15078	1.24023	3.35976	5.14101	9.01914	16.1996	28.3594	46.9605	70.5891	94.3093		17.9	5.52225	2.14063	1.38858	9.11017	15.9418	31.5707	52.0199	91.6602	155.83	231.67	300.941		0.596666	0.0176763	0.0038227	1.98167	5.36837
18	-3.43906	1.14101	1.24023	3.36992	5.16055	9.05867	16.2891	28.4785	47.1305	70.7492	94.4184		18	5.51248	2.14102	1.36798	9.17038	16.032	31.7411	52.3109	92.0902	156.389	232.171	301.161		0.6	0.0174524	0.00378404	1.99833	5.36824
18.1	-3.45906	1.13125	1.23047	3.3793	5.18008	9.08945	16.3598	28.5781	47.2711	70.8898	94.5202		18.1	5.50305	2.14063	1.37921	9.2215	16.1313	31.9223	52.591	92.541	156.94	232.662	301.411		0.603333	0.0171729	0.0038158	2.015	5.36829
18.2	-3.48985	1.12148	1.22109	3.38867	5.20156	9.10938	16.4395	28.6895	47.4195	71.0406	94.5984		18.2	5.50076	2.13126	1.37735	9.28204	16.2113	32.102	52.8887	92.9809	157.539	233.101	301.659		0.606667	0.0167376	0.00351124	2.03167	5.36766
18.3	-3.50984	1.10976	1.2207	3.38953	5.2207	9.15	16.498	28.8086	47.5699	71.1906	94.6878		18.3	5.50076	2.12891	1.3797	9.33047	16.3129	32.2719	53.1586	93.4102	158.09	233.55	301.88		0.61	0.0166186	0.00357352	2.04833	5.36812
18.4	-3.53867	1.10046	1.2207	3.41055	5.23093	9.17969	16.5488	28.8984	47.7105	71.3098	94.7684		18.4	5.49295	2.12936	1.4003	9.3797	16.3914	32.4516	53.4281	93.8105	158.59	233.939	302.111		0.613334	0.0163586	0.00360102	2.065	5.36749
18.5	-3.5582	1.10195	1.21094	3.42031	5.25234	9.22109	16.6	28.9785	47.8418	71.4187	94.8484		18.5	5.48312	2.13126	1.39883	9.43985	16.4715	32.6313	53.7196	94.2406	159.09	234.339	302.331		0.616667	0.0157169	0.0034641	2.08167	5.36731
18.6	-3.57781	1.10195	1.21133	3.43008	5.27187	9.25977	16.6684	29.0996	48.0016	71.5309	94.9284		18.6	5.47147	2.14063	1.39993	9.48874	16.5609	32.7918	54.0102	94.6602	159.6	234.72	302.54		0.62	0.0153669	0.00327287	2.09833	5.36742
18.7	-3.59922	1.09172	1.21055	3.42812	5.2914	9.29844	16.748	29.1895	48.1206	71.671	95.0086		18.7	5.47147	2.13086	1.38898	9.53165	16.6606	32.9516	54.2797	95.0609	160.078	235.121	302.73		0.623333	0.0148478	0.00327284	2.115	5.3672
18.8	-3.61875	1.08047	1.1918	3.43789	5.31094	9.33008	16.7891	29.2793	48.2305	71.7785	95.0785		18.8	5.4621	2.13126	1.38867	9.57111	16.7328	33.1113	54.5395	95.459	160.559	235.5	302.94		0.626667	0.0145053	0.00341451	2.13167	5.36666
18.9	-3.62859	1.08093	1.18945	3.44765	5.33008	9.36914	16.8383	29.3695	48.3805	71.8801	95.1491		18.9	5.47147	2.14063	1.38898	9.61954	16.8016	33.2621	54.7992	95.8305	161.03	235.852	303.13		0.63	0.0142911	0.00324548	2.14833	5.36654
19	-3.65	1.08195	1.18945	3.45742	5.34219	9.40828	16.8887	29.4883	48.4996	72.0086	95.1883		19	5.46359	2.13126	1.38907	9.66055	16.891	33.4125	55.0395	96.209	161.508	236.211	303.341		0.633333	0.0140706	0.00307946	2.165	5.36705
19.1	-3.66766	1.0614	1.18945	3.4668	5.35195	9.43906	16.9277	29.5684	48.6207	72.1109	95.2585		19.1	5.4621	2.14063	1.38898	9.68985	16.9711	33.5609	55.2793	96.5903	161.969	236.582	303.51		0.636666	0.0140318	0.00316555	2.18167	5.36663
19.2	-3.6793	1.07265	1.17969	3.46726	5.38125	9.47031	16.9789	29.6777	48.7402	72.218	95.3074		19.2	5.46133	2.13086	1.38947	9.72891	17.0609	33.7016	55.518	96.9707	162.418	236.941	303.679		0.64	0.0137975	0.00328976	2.19833	5.36637
19.3	-3.68906	1.06289	1.17969	3.4789	5.40086	9.5	17.0371	29.7793	48.8512	72.3098	95.3895		19.3	5.44217	2.13086	1.39923	9.76999	17.1215	33.8617	55.7578	97.3203	162.87	237.271	303.86		0.643333	0.0136443	0.00317824	2.215	5.36581
19.4	-3.69891	1.06289	1.17969	3.48867	5.4125	9.54102	17.0781	29.8594	48.9703	72.3898	95.4387		19.4	5.44211	2.12149	1.41983	9.81094	17.1898	34.0004	55.9887	97.6816	163.311	237.609	304.04		0.646667	0.0134754	0.00312218	2.23167	5.36672
19.5	-3.7207	1.06289	1.16992	3.49844	5.43203	9.57969	17.1484	29.9688	49.0816	72.4698	95.4987		19.5	5.44217	2.13086	1.41827	9.85001	17.2606	34.141	56.2094	98.0316	163.75	237.91	304.202		0.65	0.0131503	0.00319895	2.24833	5.36568
19.6	-3.7375	1.06289	1.16016	3.50781	5.45117	9.59961	17.1977	30.0684	49.191	72.5793	95.5477		19.6	5.4324	2.13086	1.43829	9.89063	17.3422	34.2598	56.4395	98.3813	164.17	238.211	304.36		0.653334	0.0129736	0.00325662	2.265	5.36595
19.7	-3.74773	1.06289	1.16016	3.49883	5.46133	9.64063	17.2695	30.1387	49.271	72.6594	95.5984		19.7	5.42303	2.13126	1.44922	9.91095	17.4125	34.3911	56.6508	98.7109	164.6	238.5	304.491		0.656667	0.0126353	0.00324162	2.28167	5.36605
19.8	-3.75938	1.05312	1.16016	3.51758	5.47109	9.66953	17.3301	30.2285	49.3688	72.7301	95.657		19.8	5.44171	2.14063	1.43976	9.95938	17.4711	34.5316	56.8691	99.0609	165.01	238.781	304.639		0.66	0.012499	0.00301274	2.29833	5.36551
19.9	-3.77937	1.05266	1.15	3.51797	5.49023	9.69922	17.3887	30.3281	49.4801	72.8195	95.698		19.9	5.42108	2.13086	1.44913	9.99023	17.5512	34.6625	57.0707	99.4004	165.43	239.041	304.79		0.663333	0.0124489	0.00297925	2.315	5.36564
20	-3.80039	1.02969	1.14063	3.52773	5.50234	9.73789	17.4492	30.4281	49.5602	72.9113	95.7487		20	5.43008	2.13086	1.4379	10.0199	17.641	34.791	57.2793	99.7113	165.75	239.31	304.931		0.666667	0.0122975	0.00292047	2.33167	5.36465
20.1	-3.81953	1.02969	1.14063	3.53757	5.52148	9.77891	17.5102	30.5387	49.6598	72.9586	95.8078		20.1	5.42264	2.12109	1.44913	10.0395	17.7211	34.9121	57.5004	100.019	166.09	239.562	305.069		0.67	0.0121524	0.00272619	2.34833	5.36516
20.2	-3.81805	1.0293	1.14063	3.54922	5.53164	9.80859	17.5801	30.6191	49.7496	73.0379	95.868		20.2	5.41281	2.12109	1.44766	10.0805	17.7915	35.0316	57.7285	100.32	166.439	239.8	305.21		0.673333	0.0116787	0.00258097	2.365	5.36547
20.3	-3.82929	1.01992	1.14063	3.55859	5.55117	9.84961	17.6289	30.6992	49.8418	73.1109	95.9191		20.3	5.41092	2.12109	1.44025	10.1117	17.8516	35.1504	57.9086	100.621	166.791	240.05	305.341		0.676666	0.0115827	0.00252574	2.38167	5.36487
20.4	-3.83906	1.01015	1.14063	3.55898	5.57031	9.88828	17.6895	30.7793	49.9313	73.1906	95.989		20.4	5.40155	2.12149	1.44952	10.1406	17.9125	35.2816	58.1094	100.93	167.121	240.28	305.47		0.68	0.0115423	0.00282308	2.39833	5.3654
20.5	-3.83906	1.01015	1.13086	3.56836	5.58047	9.9293	17.7191	30.8691	49.9918	73.2905	96.0379		20.5	5.40115	2.12109	1.45938	10.1703	17.9926	35.4004	58.2992	101.23	167.461	240.521	305.581		0.683333	0.0112017	0.00296545	2.415	5.36492
20.6	-3.8371	1.00977	1.13086	3.56875	5.59961	9.95898	17.7793	30.959	50.0816	73.3684	96.0988		20.6	5.40311	2.12109	1.46906	10.2016	18.0609	35.5121	58.5078	101.51	167.77	240.751	305.7		0.686666	0.0111591	0.00304855	2.43167	5.3648
20.7	-3.83719	0.990623	1.13086	3.57851	5.60007	9.98789	17.8281	31.0387	50.1699	73.4191	96.1491		20.7	5.39328	2.12149	1.47891	10.2406	18.1211	35.6699	58.6898	101.801	168.1	240.96	305.8		0.69	0.0111306	0.00322694	2.44833	5.36431
20.8	-3.84882	0.990623	1.13086	3.58789	5.62109	10.0172	17.8691	31.0996	50.259	73.5094	96.2078		20.8	5.39178	2.13086	1.49014	10.2695	18.1723	35.7816	58.8891	102.07	168.449	241.169	305.94		0.693334	0.0112338	0.00327687	2.465	5.36491
20.9	-3.85899	0.990623	1.14063	3.59766	5.63125	10.0391	17.9297	31.1797	50.3203	73.5788	96.2484		20.9	5.40079	2.13086	1.46866	10.2895	18.2109	35.891	59.0879	102.33	168.76	241.38	306.062		0.696667	0.0112889	0.00330545	2.48167	5.36442
21	-3.86883	0.990623	1.13047	3.58828	5.65273	10.0801	17.9785	31.2598	50.4	73.6281	96.2785		21	5.38162	2.13086	1.45782	10.3203	18.2719	36.0313	59.2773	102.6	169.041	241.611	306.168		0.7	0.0108576	0.00321795	2.49833	5.36454
21.1	-3.87852	0.990234	1.12109	3.59805	5.67188	10.109	18.0199	31.3277	50.4703	73.6793	96.3289		21.1	5.38397	2.11914	1.46866	10.35	18.3301	36.1313	59.4594	102.9	169.35	241.791	306.261		0.703333	0.0108821	0.00306109	2.515	5.36434
21.2	-3.89765	0.971092	1.12109	3.60742	5.68203	10.1309	18.068	31.3789	50.5313	73.759	96.3796		21.2	5.38351	2.11914	1.45743	10.3793	18.3813	36.2402	59.6289	103.17	169.641	241.992	306.351		0.706667	0.0106823	0.00309357	2.53167	5.36381
21.3	-3.89812	0.971092	1.11133	3.59805	5.6918	10.1598	18.1098	31.4395	50.5895	73.8	96.4187		21.3	5.38126	2.10938	1.46906	10.4203	18.4418	36.3598	59.7895	103.42	169.92	242.171	306.44		0.71	0.0103715	0.00301136	2.54833	5.36369
21.4	-3.91914	0.961327	1.11133	3.60789	5.71094	10.1793	18.1484	31.5098	50.65	73.8609	96.4582		21.4	5.37225	2.10983	1.45743	10.459	18.4907	36.4727	59.9902	103.689	170.18	242.368	306.511		0.713333	0.0100136	0.00303062	2.565	5.36451
21.5	-3.91953	0.961327	1.11133	3.61914	5.72109	10.2086	18.1992	31.5586	50.7199	73.9391	96.4987		21.5	5.3714	2.12109	1.46954	10.479	18.5625	36.5727	60.1508	103.91	170.439	242.57	306.6		0.716666	0.0098166	0.00310313	2.58167	5.3641
21.6	-3.92937	0.961327	1.10156	3.60976	5.74023	10.2305	18.2383	31.6094	50.8008	73.9699	96.5184		21.6	5.36053	2.11133	1.46906	10.5215	18.6332	36.7016	60.3203	104.151	170.699	242.73	306.68		0.72	0.00986556	0.00307173	2.59833	5.36383
21.7	-3.93945	0.951561	1.1011	3.61953	5.75039	10.2598	18.2793	31.6582	50.8613	74.0285	96.5285		21.7	5.36209	2.11087	1.45898	10.5316	18.6914	36.8227	60.4906	104.389	170.94	242.9	306.751		0.723333	0.00943958	0.00305002	2.615	5.36389
21.8	-3.96836	0.951561	1.08984	3.6293	5.76953	10.2887	18.3281	31.6895	50.9409	74.0793	96.5788		21.8	5.36172	2.10007	1.43976	10.5707	18.7328	36.9316	60.6391	104.619	171.18	243.082	306.848		0.726666	0.00925131	0.0028568	2.63167	5.36373
21.9	-3.97781	0.951172	1.08984	3.62891	5.76992	10.3086	18.3691	31.7695	51.0098	74.1007	96.598		21.9	5.35233	2.11133	1.44025	10.6098	18.7914	37.0414	60.7992	104.85	171.42	243.261	306.921		0.73	0.00913168	0.00284672	2.64833	5.36376
22	-3.97968	0.93203	1.08984	3.6293	5.79102	10.3395	18.4086	31.8297	51.0895	74.1496	96.6082		22	5.35226	2.10156	1.44992	10.6313	18.8613	37.1602	60.959	105.068	171.68	243.421	307.001		0.733334	0.00925564	0.00283311	2.665	5.36413
22.1	-3.96836	0.93203	1.08945	3.6293	5.80078	10.3594	18.4688	31.8789	51.1398	74.1988	96.6398		22.1	5.34024	2.10196	1.44806	10.6703	18.9223	37.2621	61.0996	105.27	171.891	243.56	307.081		0.736667	0.00889065	0.00283084	2.68167	5.36361
22.2	-3.98797	0.93203	1.08008	3.63867	5.80125	10.3883	18.5078	31.9301	51.2012	74.2496	96.6687		22.2	5.33279	2.11133	1.44962	10.6992	18.9809	37.3711	61.2484	105.48	172.1	243.72	307.149		0.74	0.00861822	0.00279658	2.69833	5.36401
22.3	-3.99961	0.922264	1.08008	3.63906	5.82227	10.4176	18.5391	31.9785	51.2906	74.2902	96.6789		22.3	5.32297	2.10156	1.44952	10.7191	19.0313	37.4805	61.3988	105.68	172.33	243.871	307.231		0.743333	0.00888015	0.00288588	2.715	5.36378
22.4	-4.00898	0.922264	1.07031	3.63867	5.82265	10.4395	18.5684	32.0293	51.3707	74.3195	96.7097		22.4	5.33084	2.10156	1.43985	10.7504	19.0707	37.5605	61.5391	105.889	172.551	244.041	307.3		0.746667	0.00894091	0.00291553	2.73167	5.36432
22.5	-4.0075	0.912498	1.07031	3.63906	5.8418	10.4586	18.5977	32.0898	51.4414	74.359	96.7371		22.5	5.32071	2.10156	1.43976	10.7891	19.1211	37.6606	61.6488	106.109	172.779	244.17	307.37		0.75	0.00868608	0.00282255	2.74833	5.36411
22.6	-4.02891	0.912109	1.06992	3.63867	5.85156	10.4781	18.6289	32.148	51.5211	74.3996	96.7684		22.6	5.31326	2.10117	1.43985	10.8086	19.1703	37.7504	61.8281	106.33	173	244.3	307.45		0.753333	0.00851968	0.00274649	2.765	5.36388
22.7	-4.02891	0.902733	1.06055	3.63867	5.85156	10.4879	18.6582	32.1992	51.5719	74.4508	96.8093		22.7	5.31281	2.08243	1.44016	10.8286	19.2309	37.8496	61.957	106.549	173.211	244.461	307.509		0.756666	0.00865513	0.00275531	2.78167	5.36437
22.8	-4.03914	0.891014	1.06055	3.63906	5.86172	10.5079	18.6992	32.2598	51.6304	74.4797	96.848		22.8	5.29141	2.0918	1.44766	10.8617	19.291	37.9399	62.0883	106.77	173.43	244.582	307.581		0.76	0.00838412	0.00259457	2.79833	5.36426
22.9	-4.06992	0.890625	1.06055	3.64844	5.87109	10.5309	18.7383	32.2988	51.6797	74.5206	96.8484		22.9	5.28201	2.0918	1.44952	10.8906	19.3208	38.0215	62.2402	106.959	173.6	244.709	307.642		0.763333	0.00805742	0.00254852	2.815	5.36473
23	-4.08953	0.881248	1.06055	3.6489	5.88086	10.541	18.7793	32.3691	51.7398	74.5699	96.8702		23	5.28156	2.0918	1.44766	10.9106	19.3715	38.0824	62.3793	107.158	173.811	244.849	307.712		0.766666	0.0077647	0.00251587	2.83167	5.36472
23.1	-4.09922	0.871094	1.06055	3.66016	5.88125	10.5602	18.8086	32.3984	51.7906	74.6398	96.8973		23.1	5.27225	2.08203	1.44016	10.9398	19.4121	38.182	62.5297	107.34	174	244.961	307.79		0.77	0.00756319	0.00244792	2.84833	5.36489
23.2	-4.10938	0.861717	1.06055	3.66055	5.90039	10.5699	18.8477	32.459	51.8613	74.6789	96.9285		23.2	5.27188	2.08243	1.4379	10.9707	19.4512	38.2719	62.6797	107.539	174.18	245.111	307.86		0.773334	0.00728309	0.00242268	2.865	5.36541
23.3	-4.12859	0.851952	1.06055	3.67031	5.91211	10.5797	18.8691	32.5	51.9195	74.7395	96.9597		23.3	5.26202	2.0918	1.42999	10.9902	19.4926	38.3516	62.8184	107.729	174.391	245.239	307.921		0.776667	0.00706494	0.00223686	2.88167	5.36583
23.4	-4.14024	0.851486	1.06016	3.67969	5.91211	10.5898	18.9078	32.5488	51.9605	74.7906	96.9797		23.4	5.2504	2.0918	1.42853	11.0004	19.5512	38.4418	62.9496	107.92	174.59	245.361	307.979		0.78	0.00707125	0.00232667	2.89833	5.36638
23.5	-4.14805	0.830467	1.05078	3.68008	5.92226	10.6191	18.918	32.5996	51.9996	74.8605	97.0188		23.5	5.24258	2.08203	1.41876	11.0293	19.5922	38.5313	63.0996	108.102	174.77	245.47	308.05		0.783334	0.00693664	0.00215479	2.915	5.36629
23.6	-4.1575	0.830467	1.05039	3.67969	5.93164	10.6383	18.9395	32.6387	52.0211	74.8898	97.0402		23.6	5.2132	2.08203	1.43085	11.0512	19.6309	38.6113	63.2285	108.271	174.939	245.58	308.12		0.786667	0.0066658	0.00207539	2.93167	5.36733
23.7	-4.16016	0.820313	1.04102	3.68008	5.94141	10.6504	18.9691	32.6797	52.0605	74.9293	97.0477		23.7	5.20193	2.08203	1.44055	11.0801	19.6699	38.7012	63.3496	108.432	175.141	245.689	308.169		0.79	0.00657518	0.00208083	2.94833	5.36713
23.8	-4.17976	0.810936	1.04102	3.68945	5.94141	10.6691	18.998	32.7188	52.1109	74.9699	97.0691		23.8	5.1918	2.08203	1.44806	11.0898	19.7113	38.7523	63.4789	108.57	175.311	245.8	308.22		0.793333	0.00646663	0.00205881	2.965	5.36825
23.9	-4.19883	0.810936	1.04102	3.68984	5.95156	10.6793	19.0176	32.7598	52.1402	75.0109	97.0598		23.9	5.18234	2.08203	1.45001	11.1098	19.75	38.8301	63.6195	108.721	175.461	245.91	308.271		0.796667	0.00644455	0.00181762	2.98167	5.36822
24	-4.21836	0.800781	1.05039	3.69961	5.9707	10.6891	19.0488	32.7891	52.1891	75.0484	97.0691		24	5.18008	2.08203	1.44952	11.1387	19.7816	38.9106	63.748	108.881	175.641	246	308.321		0.8	0.00639087	0.00168951	2.99833	5.36933
24.1	-4.22781	0.791405	1.03125	3.70898	5.9707	10.709	19.0781	32.8203	52.2402	75.0793	97.0594		24.1	5.16251	2.06992	1.44025	11.1602	19.8301	38.9902	63.8691	109.032	175.791	246.111	308.38		0.803333	0.00611945	0.00177138	3.015	5.36966
24.2	-4.22968	0.791405	1.04063	3.69765	5.9707	10.7398	19.0977	32.8594	52.2789	75.0992	97.0691		24.2	5.16241	2.07227	1.44055	11.1801	19.8613	39.0508	63.9691	109.191	175.939	246.211	308.42		0.806666	0.00615006	0.00171296	3.03167	5.3701
24.3	-4.23047	0.791405	1.03125	3.70703	5.98047	10.7496	19.1289	32.898	52.3199	75.1203	97.0891		24.3	5.15079	2.06055	1.44806	11.1997	19.891	39.1117	64.0781	109.32	176.08	246.321	308.441		0.81	0.00605454	0.00171634	3.04833	5.37029
24.4	-4.23797	0.791016	1.03125	3.70703	5.99023	10.7691	19.148	32.9297	52.3492	75.1495	97.118		24.4	5.15079	2.06055	1.45038	11.2305	19.9297	39.2012	64.1684	109.451	176.221	246.4	308.482		0.813334	0.00594833	0.00154162	3.065	5.37141
24.5	-4.24961	0.771873	1.03086	3.7075	5.99023	10.7887	19.168	32.959	52.3902	75.1691	97.1301		24.5	5.13351	2.06055	1.45978	11.2402	19.9609	39.2598	64.2988	109.602	176.34	246.5	308.52		0.816667	0.0053986	0.00162278	3.08167	5.37182
24.6	-4.26961	0.762108	1.02148	3.71875	6.00039	10.7984	19.1992	33	52.4215	75.1891	97.1593		24.6	5.14063	2.06055	1.46008	11.2621	19.9902	39.3203	64.3984	109.75	176.48	246.58	308.54		0.82	0.00519512	0.0016745	3.09833	5.37172
24.7	-4.27891	0.762108	1.02148	3.71914	6.01953	10.8082	19.2285	33.0293	52.4605	75.2102	97.1785		24.7	5.12186	2.06055	1.45978	11.2813	20.0195	39.3813	64.4985	109.891	176.599	246.67	308.591		0.823334	0.00521232	0.00167927	3.115	5.37267
24.8	-4.28906	0.762108	1.02102	3.71875	6.03125	10.8297	19.248	33.0605	52.5211	75.2301	97.1785		24.8	5.11163	2.06015	1.46014	11.3008	20.0508	39.4629	64.5996	110.031	176.709	246.769	308.62		0.826667	0.00501727	0.00168633	3.13167	5.37408
24.9	-4.30867	0.762108	1.00977	3.71875	6.03125	10.8395	19.2691	33.0996	52.5723	75.2613	97.2003		24.9	5.10196	2.05078	1.46906	11.3203	20.0801	39.5313	64.6898	110.18	176.85	246.83	308.671		0.83	0.00517835	0.00172957	3.14833	5.3736
25	-4.32969	0.761719	1.00977	3.71875	6.04102	10.859	19.2793	33.1289	52.6206	75.2902	97.2176		25	5.09219	2.05078	1.45001	11.3301	20.1094	39.6016	64.7992	110.32	176.979	246.921	308.701		0.833333	0.00512779	0.00178252	3.165	5.37473
25.1	-4.33758	0.752342	1.01953	3.71875	6.04102	10.8785	19.3086	33.1695	52.6598	75.3195	97.2293		25.1	5.08234	2.05078	1.45038	11.3516	20.1313	39.6625	64.8984	110.441	177.1	247.001	308.741		0.836667	0.00542287	0.00187253	3.18167	5.37499
25.2	-4.35938	0.751953	1.01914	3.71875	6.05078	10.8883	19.3281	33.1973	52.7008	75.3391	97.2589		25.2	5.08047	2.04056	1.45969	11.3617	20.1719	39.7422	64.9785	110.58	177.228	247.06	308.75		0.84	0.00548619	0.00163432	3.19833	5.3762
25.3	-4.37898	0.742966	1.00977	3.71914	6.06055	10.898	19.3496	33.2188	52.7305	75.3703	97.2684		25.3	5.07303	2.02975	1.46915	11.3906	20.2012	39.8027	65.0801	110.711	177.35	247.13	308.8		0.843333	0.00548899	0.00148575	3.215	5.37669
25.4	-4.4	0.751953	1.00977	3.72852	6.06055	10.9195	19.3691	33.2578	52.7906	75.3995	97.2684		25.4	5.07297	2.04102	1.45969	11.4004	20.2422	39.8613	65.1703	110.85	177.478	247.189	308.841		0.846666	0.00544854	0.00160151	3.23167	5.37708
25.5	-4.41016	0.742577	1.01953	3.72852	6.07031	10.9293	19.3887	33.2867	52.8102	75.4293	97.2804		25.5	5.06055	2.04056	1.45782	11.4203	20.2719	39.9219	65.2891	110.98	177.59	247.28	308.892		0.85	0.00533759	0.00147973	3.24833	5.37794
25.6	-4.42742	0.742188	1.01914	3.72852	6.07031	10.9391	19.4082	33.3086	52.8512	75.4699	97.3176		25.6	5.04141	2.03906	1.46954	11.4492	20.3125	39.9926	65.3887	111.1	177.738	247.341	308.919		0.853333	0.00510229	0.00169693	3.265	5.37959
25.7	-4.43906	0.732811	1.00938	3.72852	6.08008	10.9586	19.4395	33.3477	52.8805	75.4898	97.3387		25.7	5.02179	2.03906	1.46945	11.4609	20.3418	40.0508	65.4785	111.23	177.85	247.421	308.96		0.856667	0.0050235	0.0016034	3.28167	5.38011
25.8	-4.45906	0.721092	1	3.7289	6.08984	10.9781	19.4684	33.3785	52.9117	75.5211	97.3582		25.8	5.01212	2.03906	1.47891	11.4707	20.3809	40.1211	65.5684	111.35	177.988	247.5	308.982		0.86	0.00490331	0.00178179	3.29833	5.38114
25.9	-4.4707	0.720703	0.999611	3.74805	6.08984	10.9898	19.4785	33.4082	52.9507	75.5598	97.3796		25.9	5.00272	2.03906	1.47922	11.4902	20.4027	40.1816	65.6582	111.471	178.119	247.57	309.021		0.863334	0.00502801	0.00167522	3.315	5.38194
26	-4.48789	0.711327	1	3.74805	6.09961	10.9996	19.5098	33.4371	52.9996	75.5695	97.3879		26	5.00226	2.03867	1.46759	11.5098	20.4414	40.2523	65.7695	111.59	178.238	247.65	309.04		0.866667	0.00508091	0.00156935	3.33167	5.38373
26.1	-4.48836	0.72258	0.999611	3.74805	6.11133	11.0191	19.5387	33.4688	53.0289	75.5988	97.409		26.1	4.99063	2.0293	1.47891	11.5195	20.4805	40.3223	65.8496	111.711	178.35	247.71	309.091		0.87	0.00502916	0.00170456	3.34833	5.38499
26.2	-4.50938	0.711327	0.990234	3.74805	6.12109	11.0387	19.5488	33.4883	53.041	75.6203	97.4304		26.2	4.98273	2.0293	1.47922	11.541	20.5117	40.3902	65.9492	111.85	178.49	247.771	309.132		0.873333	0.00527453	0.00170525	3.365	5.38696
26.3	-4.50789	0.720703	0.989845	3.74805	6.12109	11.0578	19.5801	33.5195	53.0895	75.6398	97.4187		26.3	4.9711	2.04062	1.47931	11.5508	20.5512	40.4418	66.0391	111.98	178.589	247.841	309.169		0.876667	0.00518987	0.00177743	3.38167	5.38875
26.4	-4.5293	0.710938	0.980469	3.74805	6.13086	11.0602	19.6094	33.5488	53.1207	75.6715	97.4284		26.4	4.96133	2.03085	1.48859	11.5605	20.5918	40.5117	66.1289	112.1	178.709	247.9	309.2		0.88	0.0052155	0.00179934	3.39833	5.3914
26.5	-4.53875	0.701561	0.989845	3.74805	6.14063	11.0797	19.6387	33.5875	53.1496	75.7003	97.4387		26.5	4.96124	2.02148	1.47968	11.5801	20.6309	40.5723	66.25	112.221	178.83	247.979	309.231		0.883333	0.00514207	0.0019112	3.415	5.3947
26.6	-4.54102	0.701561	0.980469	3.74805	6.14063	11.0895	19.6602	33.6098	53.1715	75.7301	97.4578		26.6	4.95157	2.02148	1.49884	11.5898	20.6621	40.6406	66.3285	112.35	178.93	248.021	309.241		0.886666	0.00501713	0.00184626	3.43167	5.3976
26.7	-4.55867	0.701172	0.980003	3.74805	6.15	11.1188	19.6792	33.6484	53.1909	75.759	97.4598		26.7	4.95157	2.02148	1.50967	11.6094	20.7012	40.6914	66.418	112.471	179.019	248.091	309.28		0.89	0.0049159	0.00165794	3.44833	5.40157
26.8	-4.57031	0.691406	0.978516	3.75977	6.16016	11.1285	19.6973	33.6773	53.2199	75.7906	97.4597		26.8	4.95187	2.03085	1.50821	11.6309	20.7305	40.7617	66.5098	112.6	179.119	248.15	309.321		0.893333	0.00471535	0.00140949	3.465	5.40534
26.9	-4.58984	0.68203	0.978127	3.75977	6.16016	11.15	19.7168	33.6992	53.2496	75.8098	97.468		26.9	4.96094	2.03125	1.5007	11.6406	20.7719	40.8223	66.5996	112.711	179.22	248.21	309.351		0.896667	0.00468966	0.00141653	3.48167	5.41054
27	-4.59695	0.691406	0.968361	3.75977	6.16992	11.1695	19.7383	33.7281	53.291	75.8218	97.4793		27	4.95157	2.03085	1.50821	11.6699	20.8105	40.8711	66.6898	112.85	179.32	248.28	309.38		0.9	0.00461194	0.00118674	3.49833	5.41472
27.1	-4.58945	0.681641	0.96875	3.75977	6.18164	11.1789	19.7676	33.75	53.3199	75.8492	97.4987		27.1	4.94171	2.03085	1.51007	11.6797	20.8418	40.9219	66.7695	112.961	179.439	248.329	309.421		0.903334	0.00459753	0.00103427	3.515	5.4206
27.2	-4.58945	0.681641	0.978127	3.75938	6.18125	11.1895	19.7969	33.7793	53.3508	75.8781	97.5188		27.2	4.94141	2.02148	1.49844	11.6996	20.8711	40.9805	66.8379	113.08	179.52	248.38	309.45		0.906667	0.00468634	0.00088815	3.53167	5.4259
27.3	-4.59773	0.672264	0.980469	3.75977	6.18164	11.218	19.8184	33.818	53.3809	75.8898	97.5379		27.3	4.92218	2.02109	1.49884	11.7305	20.9102	41.041	66.9277	113.179	179.597	248.448	309.481		0.91	0.00475383	0.0009194	3.54833	5.43186
27.4	-4.60938	0.681641	0.98008	3.75977	6.19141	11.2199	19.8375	33.8301	53.4211	75.9094	97.5499		27.4	4.92032	2.02148	1.49054	11.7398	20.9512	41.0816	66.9977	113.262	179.689	248.499	309.511		0.913333	0.00476762	0.00087476	3.565	5.43799
27.5	-4.61883	0.672264	0.980469	3.76953	6.20117	11.2301	19.8574	33.859	53.4414	75.9214	97.5574		27.5	4.91211	2.02103	1.48907	11.75	20.9902	41.1211	67.0684	113.371	179.779	248.57	309.54		0.916667	0.00464802	0.00088977	3.58167	5.44522
27.6	-4.62891	0.681564	0.989845	3.76953	6.21094	11.2398	19.8883	33.8789	53.4913	75.948	97.5691		27.6	4.89288	2.01953	1.48898	11.7598	21.0117	41.1816	67.1191	113.48	179.859	248.62	309.58		0.92	0.00443993	0.00092963	3.59833	5.45195
27.7	-4.63836	0.679688	0.980469	3.7793	6.2207	11.2594	19.8984	33.9098	53.4996	75.9508	97.5695		27.7	4.89063	2.01913	1.47931	11.7793	21.041	41.2324	67.1996	113.561	179.959	248.681	309.62		0.923333	0.00414919	0.00122029	3.615	5.45827
27.8	-4.65039	0.669922	0.989845	3.7793	6.23047	11.2688	19.9371	33.9297	53.5309	75.9797	97.5891		27.8	4.88077	2.01913	1.47842	11.8008	21.0703	41.291	67.2789	113.65	180.049	248.739	309.64		0.926666	0.00406469	0.00141811	3.63167	5.46613
27.9	-4.65781	0.670311	0.98008	3.78906	6.24023	11.2691	19.9492	33.9702	53.5602	75.9992	97.5984		27.9	4.87109	2.00977	1.45743	11.8105	21.1012	41.3418	67.3594	113.729	180.129	248.781	309.671		0.93	0.00406488	0.0014137	3.64833	5.47365
28	-4.66766	0.669922	0.98008	3.78867	6.24961	11.2809	19.9785	33.9883	53.5914	76.0109	97.5984		28	4.85233	2.01913	1.45929	11.8301	21.1117	41.4023	67.4297	113.839	180.23	248.829	309.7		0.933333	0.00403784	0.00154164	3.665	5.48082
28.1	-4.66953	0.672264	0.980003	3.78906	6.25195	11.2906	20.0078	34.0172	53.6207	76.0285	97.5988		28.1	4.86163	2.00977	1.44806	11.8398	21.1504	41.4512	67.5098	113.92	180.33	248.871	309.72		0.936666	0.00406156	0.00146823	3.68167	5.48761
28.2	-4.67937	0.681641	0.968361	3.79883	6.26172	11.2999	20.0391	34.0391	53.6523	76.0406	97.618		28.2	4.85196	2.02109	1.45001	11.8594	21.1719	41.5117	67.5879	114	180.41	248.921	309.741		0.94	0.00415137	0.00150655	3.69833	5.49477
28.3	-4.6789	0.671875	0.968361	3.79883	6.2711	11.3082	20.0684	34.068	53.6808	76.0598	97.6203		28.3	4.85187	2.02148	1.44952	11.8707	21.191	41.5723	67.6797	114.09	180.5	248.982	309.77		0.943334	0.00432488	0.00137383	3.715	5.50253
28.4	-4.66953	0.671875	0.968361	3.8082	6.27148	11.318	20.0879	34.0973	53.6895	76.0909	97.6296		28.4	4.85001	2.02109	1.42813	11.8711	21.2113	41.6305	67.7383	114.189	180.59	249.019	309.79		0.946667	0.0040045	0.00114726	3.73167	5.50955
28.5	-4.67976	0.662498	0.958595	3.80859	6.28125	11.3375	20.109	34.1191	53.7395	76.0988	97.6379		28.5	4.84219	2.02148	1.42108	11.8906	21.2496	41.6621	67.8184	114.289	180.679	249.079	309.821		0.95	0.00364384	0.00135617	3.74833	5.51631
28.6	-4.68945	0.662498	0.94883	3.80859	6.28125	11.3469	20.1289	34.1578	53.7496	76.1086	97.659		28.6	4.85147	2.02109	1.42999	11.9	21.2617	41.7109	67.8883	114.369	180.738	249.14	309.841		0.953333	0.00333493	0.00134684	3.765	5.52294
28.7	-4.6993	0.671875	0.951172	3.80859	6.29102	11.3488	20.1484	34.1699	53.7711	76.1203	97.6691		28.7	4.83984	2.02148	1.4086	11.9004	21.2813	41.752	67.959	114.439	180.818	249.181	309.87		0.956667	0.00325262	0.00144778	3.78167	5.53024
28.8	-4.71055	0.671799	0.960548	3.80859	6.30078	11.359	20.1578	34.2086	53.7906	76.1402	97.6687		28.8	4.83234	2.02109	1.40149	11.9199	21.3008	41.8023	68.0195	114.549	180.908	249.22	309.89		0.96	0.00315514	0.00158859	3.79833	5.53652
28.9	-4.71836	0.660545	0.950783	3.81985	6.31016	11.3688	20.1797	34.2285	53.8105	76.171	97.6691		28.9	4.83047	2.02109	1.39923	11.9293	21.3203	41.832	68.0781	114.639	180.988	249.259	309.93		0.963333	0.00302547	0.00150391	3.815	5.54173
29	-4.7282	0.669922	0.951172	3.80859	6.3125	11.3781	20.1988	34.2594	53.8316	76.1793	97.6882		29	4.83203	2.01172	1.39923	11.9316	21.3516	41.8926	68.1387	114.729	181.07	249.31	309.952		0.966666	0.00307365	0.00162426	3.83167	5.54819
29.1	-4.73008	0.660156	0.950706	3.81836	6.32227	11.3785	20.209	34.2793	53.8512	76.2102	97.6887		29.1	4.82257	2.02103	1.39954	11.9512	21.3805	41.9512	68.1891	114.818	181.15	249.37	309.979		0.97	0.00313013	0.00136364	3.84833	5.55405
29.2	-4.73789	0.660545	0.939064	3.82813	6.33203	11.3879	20.2285	34.3203	53.8804	76.2199	97.6883		29.2	4.82031	2.01953	1.38983	11.9707	21.4023	41.9922	68.2695	114.9	181.199	249.4	309.991		0.973333	0.00320908	0.0014434	3.865	5.55957
29.3	-4.74773	0.660545	0.939064	3.82813	6.34141	11.4	20.2496	34.3395	53.9	76.2297	97.6789		29.3	4.80344	2.01913	1.39923	11.9805	21.4219	42.0527	68.3398	114.98	181.259	249.47	310.011		0.976666	0.00306853	0.00125209	3.88167	5.56523
29.4	-4.75977	0.669922	0.939064	3.8375	6.3418	11.4094	20.2695	34.3691	53.9098	76.2413	97.6902		29.4	4.81094	2.01913	1.3996	12	21.4414	42.0918	68.3887	115.059	181.33	249.511	310.03		0.98	0.00306989	0.00105868	3.89833	5.57
29.5	-4.77851	0.669922	0.929688	3.82774	6.3511	11.4098	20.2886	34.3902	53.9289	76.2496	97.6887		29.5	4.80154	2.00937	1.40149	12.0117	21.4707	42.1328	68.4492	115.15	181.398	249.56	310.06		0.983334	0.00271297	0.0011176	3.915	5.57536
29.6	-4.77859	0.660156	0.939064	3.82813	6.33984	11.4293	20.2969	34.418	53.941	76.2785	97.6984		29.6	4.81046	2.00937	1.39923	12.0215	21.4922	42.1621	68.5094	115.221	181.468	249.601	310.081		0.986667	0.00279786	0.00106659	3.93167	5.57983
29.7	-4.77891	0.662109	0.939064	3.82813	6.34961	11.4391	20.3184	34.4473	53.9508	76.3	97.7102		29.7	4.80118	2	1.3996	12.041	21.5215	42.2129	68.5703	115.311	181.539	249.609	310.1		0.99	0.00267805	0.00108653	3.94833	5.5843
29.8	-4.77851	0.652344	0.939064	3.8375	6.35938	11.4484	20.3473	34.4684	53.9508	76.3195	97.7195		29.8	4.79141	2.01132	1.39954	12.0605	21.541	42.2422	68.6191	115.4	181.589	249.659	310.101		0.993333	0.00260403	0.00092261	3.965	5.58922
29.9	-4.76922	0.652733	0.929298	3.83789	6.3707	11.4484	20.3477	34.4977	53.9703	76.3195	97.718		29.9	4.79132	2.01172	1.3996	12.0699	21.5605	42.2925	68.6992	115.471	181.638	249.7	310.129		0.996667	0.00254735	0.0009657	3.98167	5.593
30	-4.77891	0.652267	0.931175	3.8375	6.37109	11.4503	20.3668	34.5176	53.9917	76.3391	97.7293		30	4.78165	2.02109	1.40936	12.0801	21.5719	42.3301	68.7691	115.551	181.689	249.73	310.14		1	0.00259335	0.00111605	3.99833	5.59666
30.1	-4.78867	0.650391	0.929688	3.83789	6.38047	11.4488	20.3672	34.5387	54.0094	76.3488	97.7296		30.1	4.78116	2.01132	1.41876	12.0894	21.582	42.3813	68.8203	115.631	181.769	249.781	310.171		1.00333	0.00274342	0.00112452	4.015	5.60112
30.2	-4.79852	0.640625	0.929298	3.83789	6.3707	11.4586	20.3883	34.5582	54.0191	76.3605	97.7391		30.2	4.76016	2.01172	1.42102	12.0894	21.6016	42.4214	68.9004	115.711	181.801	249.83	310.191		1.00667	0.00258174	0.00125245	4.03167	5.60482
30.3	-4.81016	0.641014	0.929298	3.84922	6.37109	11.4684	20.3984	34.5781	54.0406	76.3684	97.7395		30.3	4.75235	2.02103	1.41953	12.0898	21.6309	42.4512	68.9488	115.789	181.88	249.88	310.222		1.01	0.00245794	0.00124571	4.04833	5.60884
30.4	-4.81757	0.650002	0.919533	3.83984	6.38047	11.4781	20.4176	34.609	54.0602	76.3805	97.7491		30.4	4.75272	2.00977	1.43866	12.1094	21.6621	42.5	68.998	115.881	181.939	249.9	310.249		1.01333	0.00254456	0.00143485	4.065	5.61244
30.5	-4.80867	0.640625	0.919533	3.84961	6.38086	11.4977	20.418	34.6191	54.0914	76.3996	97.7586		30.5	4.75226	2.00937	1.44025	12.1191	21.6719	42.5313	69.0586	115.939	181.988	249.941	310.261		1.01667	0.00259905	0.00144541	4.08167	5.61579
30.6	-4.82969	0.641014	0.919533	3.85899	6.4	11.507	20.4395	34.648	54.1012	76.409	97.759		30.6	4.74063	2.00937	1.44055	12.1285	21.7012	42.5605	69.1285	116.009	182.048	249.989	310.302		1.02	0.00244428	0.00146269	4.09833	5.61913
30.7	-4.83953	0.650391	0.919922	3.84961	6.40039	11.5074	20.4492	34.6598	54.1202	76.4113	97.7586		30.7	4.74249	2.00977	1.43866	12.1289	21.7324	42.5992	69.1875	116.06	182.119	250.021	310.3		1.02333	0.0023282	0.0013863	4.115	5.6226
30.8	-4.84882	0.640625	0.929298	3.85938	6.41172	11.5285	20.4684	34.6797	54.1402	76.4191	97.7609		30.8	4.74063	2.00937	1.43866	12.1504	21.7617	42.6309	69.2281	116.131	182.17	250.08	310.331		1.02667	0.0024042	0.00138296	4.13167	5.62582
30.9	-4.84922	0.642578	0.919533	3.86875	6.42188	11.5289	20.4781	34.6988	54.1598	76.4289	97.7688		30.9	4.74023	2.00937	1.44025	12.1598	21.791	42.6793	69.2891	116.211	182.24	250.13	310.35		1.03	0.00245359	0.00169778	4.14833	5.62847
31	-4.85859	0.632736	0.919533	3.85938	6.43164	11.5383	20.4785	34.7188	54.1793	76.4309	97.7781		31	4.72336	2.01132	1.44055	12.1602	21.8125	42.7012	69.3473	116.281	182.308	250.17	310.37		1.03333	0.00244277	0.00150421	4.165	5.63256
31.1	-4.84734	0.630859	0.919922	3.86914	6.44141	11.5484	20.4996	34.7383	54.2012	76.4406	97.7706		31.1	4.73087	2.00156	1.43829	12.1797	21.832	42.75	69.3984	116.33	182.369	250.22	310.409		1.03667	0.00258431	0.00152029	4.18167	5.63464
31.2	-4.85899	0.631248	0.931175	3.86868	6.46055	11.5578	20.5098	34.7676	54.2297	76.4387	97.7879		31.2	4.73087	2.00195	1.42889	12.1988	21.8613	42.7906	69.4488	116.39	182.429	250.28	310.421		1.04	0.00266011	0.00156865	4.19833	5.6378
31.3	-4.86875	0.640625	0.939064	3.86719	6.47266	11.5695	20.5288	34.7984	54.2398	76.4504	97.798		31.3	4.71359	2.02109	1.44061	12.2109	21.8922	42.8105	69.4785	116.451	182.5	250.31	310.452		1.04333	0.00281545	0.00159548	4.215	5.64022
31.4	-4.86883	0.640625	0.939453	3.86719	6.48196	11.5695	20.5371	34.818	54.2711	76.4699	97.8093		31.4	4.7211	2.02103	1.44016	12.2207	21.9027	42.8613	69.5488	116.5	182.561	250.371	310.46		1.04667	0.00266523	0.00173099	4.23167	5.64272
31.5	-4.86875	0.640625	0.94883	3.87656	6.49023	11.5699	20.568	34.8277	54.2905	76.4796	97.8078		31.5	4.71094	2.00977	1.43829	12.2305	21.9316	42.9004	69.5894	116.559	182.63	250.429	310.489		1.05	0.00278028	0.00159583	4.24833	5.64458
31.6	-4.86922	0.640625	0.939064	3.87891	6.5	11.5891	20.5781	34.8477	54.3098	76.4992	97.8289		31.6	4.70187	2.01913	1.43085	12.25	21.9605	42.9414	69.6383	116.639	182.68	250.47	310.501		1.05333	0.00286636	0.00172023	4.265	5.64707
31.7	-4.88086	0.640625	0.939064	3.87891	6.50938	11.5992	20.5977	34.8688	54.3199	76.5094	97.8391		31.7	4.70117	2.01913	1.44055	12.2598	21.9727	42.9801	69.6895	116.709	182.748	250.5	310.509		1.05667	0.00275167	0.0016588	4.28167	5.64948
31.8	-4.88875	0.642578	0.939453	3.87852	6.50977	11.6203	20.6168	34.8887	54.3492	76.5301	97.8698		31.8	4.68195	2.01913	1.43829	12.2813	22.002	43.002	69.7285	116.76	182.798	250.54	310.511		1.06	0.00265198	0.00161853	4.29833	5.65128
31.9	-4.89063	0.642502	0.948441	3.87891	6.53125	11.63	20.6285	34.9176	54.3707	76.5402	97.8684		31.9	4.68008	2.02109	1.43048	12.291	22.021	43.0508	69.7887	116.84	182.869	250.571	310.521		1.06333	0.00271218	0.00157124	4.315	5.65242
32	-4.89851	0.65078	0.941406	3.87891	6.54063	11.6285	20.6383	34.9395	54.4	76.548	97.8777		32	4.68164	2.02109	1.44055	12.3105	22.041	43.0918	69.8394	116.91	182.939	250.599	310.54		1.06667	0.00279252	0.00155836	4.33167	5.65376
32.1	-4.90039	0.650391	0.941017	3.88867	6.54102	11.6477	20.6582	34.9586	54.4215	76.5598	97.8898		32.1	4.68234	2.02109	1.43829	12.3297	22.0605	43.1406	69.8789	116.969	182.99	250.65	310.559		1.07	0.00282945	0.00138173	4.34833	5.65475
32.2	-4.8989	0.660156	0.940941	3.88867	6.54063	11.6578	20.6773	34.9785	54.4508	76.5598	97.8969		32.2	4.67969	2.01132	1.44025	12.3301	22.0898	43.1812	69.9277	117.049	183.05	250.691	310.571		1.07333	0.00272385	0.0013327	4.365	5.65612
32.3	-4.91914	0.650391	0.939064	3.89844	6.55039	11.6672	20.6891	34.9902	54.482	76.5695	97.8898		32.3	4.67178	2.01172	1.44055	12.3496	22.1211	43.2324	69.9684	117.14	183.099	250.73	310.579		1.07667	0.00260821	0.00133926	4.38167	5.65646
32.4	-4.91055	0.650391	0.929688	3.89844	6.55078	11.6695	20.6988	35.0191	54.4992	76.5793	97.9093		32.4	4.66092	2.01132	1.43829	12.3711	22.1406	43.2715	70.0176	117.209	183.15	250.761	310.611		1.08	0.00274802	0.00131635	4.39833	5.65709
32.5	-4.93797	0.650002	0.929298	3.90781	6.56055	11.6789	20.7184	35.0391	54.5094	76.5988	97.9285		32.5	4.66055	2.01172	1.44025	12.3809	22.1598	43.3105	70.0777	117.3	183.22	250.8	310.63		1.08333	0.00284513	0.00156356	4.415	5.65665
32.6	-4.95906	0.630859	0.929298	3.89844	6.57031	11.6793	20.7285	35.0582	54.5406	76.6105	97.9383		32.6	4.66241	2.02103	1.43079	12.4004	22.1797	43.3512	70.1094	117.35	183.279	250.82	310.651		1.08667	0.00267557	0.00158543	4.43167	5.65747
32.7	-4.96094	0.642502	0.929688	3.9082	6.57969	11.6984	20.7495	35.0703	54.5598	76.6105	97.9387		32.7	4.66016	2.00937	1.42853	12.4004	22.2012	43.3809	70.1777	117.439	183.34	250.839	310.679		1.09	0.00272138	0.00160835	4.44833	5.65645
32.8	-4.96883	0.630859	0.929688	3.90781	6.57031	11.6988	20.7578	35.0894	54.5719	76.6188	97.9405		32.8	4.65079	2.00977	1.42853	12.4102	22.2402	43.4121	70.2379	117.5	183.398	250.88	310.7		1.09333	0.00267362	0.00161416	4.465	5.6558
32.9	-4.98047	0.630859	0.939064	3.9082	6.58164	11.7086	20.777	35.0977	54.5816	76.6398	97.9578		32.9	4.63272	2.01913	1.42062	12.4297	22.2691	43.4512	70.2793	117.57	183.478	250.912	310.732		1.09667	0.00278115	0.00165649	4.48167	5.65525
33	-4.98828	0.630859	0.939064	3.90781	6.58164	11.718	20.7871	35.1168	54.609	76.6496	97.9598		33	4.62109	2.00977	1.41913	12.4297	22.2813	43.4922	70.3379	117.621	183.519	250.941	310.761		1.1	0.0026688	0.00164238	4.49833	5.65425
33.1	-4.98797	0.621094	0.939064	3.9082	6.58203	11.7203	20.8082	35.1289	54.6207	76.6496	97.9507		33.1	4.61124	2.01913	1.41876	12.4508	22.3008	43.5113	70.3883	117.689	183.57	250.97	310.792		1.10333	0.00240844	0.00148022	4.515	5.65273
33.2	-4.99023	0.621094	0.929688	3.9082	6.5918	11.7297	20.818	35.1484	54.6402	76.6613	97.9676		33.2	4.59219	2.00897	1.40936	12.4512	22.3203	43.5316	70.418	117.769	183.629	250.99	310.8		1.10667	0.00266425	0.001215	4.53167	5.65115
33.3	-4.99812	0.611328	0.929688	3.9082	6.59141	11.7297	20.8375	35.1676	54.65	76.6691	97.9695		33.3	4.59171	2.00195	1.41125	12.4609	22.3398	43.5723	70.4785	117.82	183.689	251.031	310.822		1.11	0.00261906	0.00124518	4.54833	5.64889
33.4	-5.01015	0.611328	0.941017	3.9082	6.5918	11.7301	20.8492	35.1777	54.6594	76.6793	97.9796		33.4	4.57968	2.01132	1.41913	12.4805	22.3613	43.6207	70.5293	117.871	183.73	251.06	310.85		1.11333	0.0026204	0.00120322	4.565	5.64732
33.5	-5.02898	0.611328	0.931175	3.91797	6.5918	11.7394	20.8492	35.1988	54.6617	76.6887	97.9875		33.5	4.55109	2.00156	1.41913	12.4902	22.3809	43.6426	70.5777	117.91	183.781	251.091	310.851		1.11667	0.00265416	0.00128299	4.58167	5.64477
33.6	-5.03906	0.611717	0.929688	3.91758	6.6011	11.7379	20.859	35.209	54.6714	76.7004	97.9773		33.6	4.54102	2.00195	1.42108	12.4902	22.3906	43.6719	70.5996	117.961	183.818	251.111	310.89		1.12	0.00266915	0.00134967	4.59833	5.6423
33.7	-5.04852	0.621017	0.929298	3.9082	6.58984	11.7477	20.8691	35.2285	54.6895	76.7101	97.9797		33.7	4.53165	2.0015	1.42102	12.5117	22.4102	43.7129	70.6484	118.012	183.849	251.129	310.89		1.12333	0.00278069	0.00134702	4.615	5.63862
33.8	-5.05039	0.609375	0.929298	3.9082	6.59961	11.757	20.8784	35.2383	54.6988	76.7086	97.9792		33.8	4.52179	2	1.41913	12.521	22.4297	43.7417	70.6988	118.061	183.898	251.16	310.892		1.12667	0.00281921	0.00145011	4.63167	5.63638
33.9	-5.05859	0.611328	0.919922	3.91953	6.60899	11.7594	20.877	35.2574	54.6988	76.7098	97.9582		33.9	4.51212	1.9996	1.42889	12.5195	22.4414	43.7602	70.7402	118.111	183.93	251.189	310.911		1.13	0.00275957	0.00151135	4.64833	5.63267
34	-5.06805	0.601952	0.929298	3.91016	6.61133	11.7691	20.898	35.2594	54.7105	76.7004	97.9699		34	4.51202	1.98984	1.44061	12.5293	22.4609	43.8023	70.7695	118.182	183.969	251.211	310.921		1.13333	0.00289794	0.00166094	4.665	5.6291
34.1	-5.08984	0.601563	0.919533	3.91992	6.61133	11.7883	20.8984	35.2695	54.7105	76.7003	97.9597		34.1	4.5004	1.99023	1.44055	12.5391	22.4703	43.811	70.8086	118.23	184.009	251.24	310.929		1.13667	0.00290385	0.00156917	4.68167	5.6257
34.2	-5.10906	0.601952	0.919533	3.91992	6.61133	11.7887	20.9078	35.2789	54.7207	76.6988	97.9484		34.2	4.49023	1.99023	1.42889	12.5493	22.4805	43.8418	70.8594	118.271	184.049	251.271	310.951		1.14	0.00299248	0.00151058	4.69833	5.62188
34.3	-5.11875	0.601173	0.910156	3.91953	6.6207	11.7984	20.8984	35.2793	54.7301	76.7102	97.9484		34.3	4.47336	2	1.42889	12.5703	22.4902	43.8613	70.8887	118.32	184.089	251.31	310.97		1.14333	0.0030043	0.00152785	4.715	5.61792
34.4	-5.13789	0.582031	0.909767	3.91016	6.61133	11.798	20.9176	35.2887	54.7395	76.7203	97.9387		34.4	4.4711	1.98984	1.43085	12.5801	22.5	43.8828	70.9395	118.35	184.109	251.329	310.982		1.14667	0.0028819	0.00163496	4.73167	5.61461
34.5	-5.13789	0.572655	0.900002	3.91992	6.6207	11.798	20.9176	35.2886	54.7324	76.7297	97.9405		34.5	4.4617	1.99023	1.43079	12.5898	22.5117	43.9019	70.9902	118.369	184.16	251.339	311.001		1.15	0.00284736	0.00169704	4.74833	5.60929
34.6	-5.13836	0.571793	0.900002	3.91992	6.61133	11.7887	20.9082	35.2871	54.7418	76.7203	97.9289		34.6	4.46124	1.99023	1.42929	12.6016	22.5215	43.9199	71.0387	118.42	184.189	251.371	311		1.15333	0.00285293	0.00161855	4.765	5.6049
34.7	-5.15937	0.560936	0.89016	3.91946	6.61094	11.798	20.9082	35.2984	54.7515	76.73	97.9289		34.7	4.45193	1.98984	1.42929	12.6113	22.5313	43.9395	71.0605	118.469	184.23	251.4	311.011		1.15667	0.00275781	0.00168999	4.78167	5.601
34.8	-5.15742	0.560547	0.878906	3.91797	6.61133	11.7984	20.9176	35.2887	54.7496	76.7395	97.9191		34.8	4.45117	1.98047	1.43866	12.6211	22.5406	43.9707	71.0898	118.529	184.269	251.422	311.03		1.16	0.00267193	0.00170359	4.79833	5.59603
34.9	-5.14812	0.550781	0.878517	3.91797	6.6207	11.8098	20.918	35.2891	54.7496	76.7398	97.9191		34.9	4.4328	1.98007	1.43124	12.6313	22.5508	43.9902	71.1187	118.558	184.301	251.441	311.031		1.16333	0.00261453	0.00161412	4.815	5.59173
35	-5.16953	0.550781	0.869141	3.92773	6.61133	11.8098	20.918	35.2984	54.7598	76.7496	97.9191		35	4.43234	1.97031	1.43085	12.65	22.5605	44.0195	71.1406	118.58	184.35	251.461	311.04		1.16667	0.00261945	0.00145832	4.83167	5.58688
35.1	-5.16953	0.541016	0.878517	3.92735	6.62109	11.7999	20.9391	35.2984	54.7691	76.759	97.9094		35.1	4.42969	1.96094	1.43118	12.6504	22.5707	44.041	71.1895	118.619	184.39	251.482	311.043		1.17	0.00276175	0.00131348	4.84833	5.58152
35.2	-5.17742	0.541016	0.878517	3.91797	6.62109	11.7984	20.9297	35.3086	54.7809	76.7613	97.8996		35.2	4.41287	1.9707	1.42929	12.6602	22.5914	44.0699	71.2305	118.648	184.418	251.5	311.052		1.17333	0.00257045	0.00124326	4.865	5.57715
35.3	-5.18906	0.53125	0.869141	3.92773	6.63047	11.8082	20.9488	35.318	54.7809	76.7706	97.8991		35.3	4.41241	1.97031	1.42889	12.6695	22.6016	44.0898	71.2695	118.689	184.459	251.509	311.06		1.17667	0.00262552	0.00123518	4.88167	5.5717
35.4	-5.19843	0.531639	0.868752	3.92773	6.62109	11.818	20.9395	35.3184	54.7809	76.7691	97.8785		35.4	4.40115	1.96048	1.41953	12.6582	22.6211	44.1211	71.3199	118.719	184.498	251.55	311.06		1.18	0.00269739	0.00136294	4.89833	5.56698
35.5	-5.19891	0.531639	0.868752	3.93711	6.62109	11.8273	20.959	35.3297	54.7809	76.7902	97.8977		35.5	4.41251	1.95898	1.43124	12.6699	22.6309	44.1504	71.3379	118.75	184.529	251.58	311.07		1.18333	0.0026143	0.00138414	4.915	5.56225
35.6	-5.2086	0.53125	0.859375	3.92773	6.62109	11.8273	20.9683	35.3301	54.791	76.7906	97.8898		35.6	4.39328	1.95898	1.43085	12.6699	22.6406	44.1699	71.3789	118.799	184.559	251.601	311.072		1.18667	0.00269402	0.00145771	4.93167	5.55753
35.7	-5.21836	0.531174	0.858986	3.92773	6.6207	11.8273	20.9668	35.3492	54.8003	76.8	97.8894		35.7	4.40115	1.95859	1.42142	12.6699	22.6602	44.2012	71.418	118.84	184.589	251.621	311.091		1.19	0.00259947	0.00168991	4.94833	5.55158
35.8	-5.2282	0.51992	0.849609	3.9375	6.62109	11.8297	20.9781	35.3594	54.8	76.7905	97.8785		35.8	4.40039	1.94922	1.42929	12.6797	22.6719	44.2203	71.459	118.869	184.629	251.63	311.101		1.19333	0.00273351	0.0017642	4.965	5.54716
35.9	-5.23985	0.529297	0.848747	3.9375	6.62109	11.8293	20.9688	35.3691	54.8004	76.7984	97.8977		35.9	4.38156	1.94882	1.42929	12.6895	22.6816	44.2305	71.4785	118.91	184.689	251.652	311.102		1.19667	0.00279925	0.00181343	4.98167	5.54214
36	-5.24773	0.519531	0.827736	3.9375	6.63281	11.8297	20.9684	35.3882	54.8102	76.8195	97.8996		36	4.38162	1.93945	1.42889	12.6992	22.691	44.25	71.5176	118.969	184.709	251.679	311.13		1.2	0.00271338	0.0014951	4.99833	5.53694
36.1	-5.25898	0.510155	0.830078	3.9375	6.62063	11.8395	20.9688	35.3883	54.8199	76.8195	97.8992		36.1	4.38162	1.95078	1.42929	12.709	22.7016	44.2813	71.5488	119.02	184.74	251.699	311.14		1.20333	0.00273982	0.00151997	5.015	5.53186
36.2	-5.25938	0.509377	0.829689	3.94922	6.62109	11.8492	20.9781	35.398	54.8316	76.8195	97.8999		36.2	4.38126	1.94141	1.43085	12.7188	22.7305	44.3008	71.5786	119.061	184.779	251.72	311.15		1.20667	0.00277811	0.00157184	5.03167	5.52663
36.3	-5.26914	0.502342	0.819923	3.94922	6.62109	11.8492	20.9785	35.4082	54.8316	76.8102	97.9074		36.3	4.3718	1.94141	1.43124	12.7285	22.7398	44.3203	71.6187	119.09	184.82	251.75	311.161		1.21	0.00284109	0.0012678	5.04833	5.52218
36.4	-5.27703	0.501953	0.810158	3.94883	6.63086	11.859	20.998	35.4277	54.8413	76.8218	97.9191		36.4	4.37186	1.94141	1.43118	12.729	22.7422	44.3516	71.6387	119.129	184.859	251.781	311.172		1.21333	0.00294788	0.00113455	5.065	5.51664
36.5	-5.28867	0.492188	0.800392	3.93945	6.63047	11.8684	21.0074	35.4371	54.8492	76.8297	97.9285		36.5	4.37109	1.94101	1.42929	12.75	22.7621	44.3711	71.6773	119.17	184.89	251.81	311.191		1.21667	0.00280533	0.00119398	5.08167	5.51233
36.6	-5.28914	0.482422	0.791016	3.94922	6.62109	11.8586	21.0074	35.4488	54.8492	76.8391	97.9191		36.6	4.36163	1.93164	1.43866	12.7617	22.7813	44.4008	71.709	119.219	184.92	251.832	311.2		1.22	0.00284856	0.00142618	5.09833	5.50673
36.7	-5.3	0.482811	0.800392	3.94922	6.63047	11.859	21.0078	35.4488	54.8707	76.8488	97.9191		36.7	4.35196	1.93124	1.44101	12.7617	22.8008	44.4414	71.748	119.26	184.961	251.851	311.201		1.22333	0.0030181	0.00151936	5.115	5.50265
36.8	-5.28906	0.482422	0.791016	3.95898	6.63086	11.8684	21.0195	35.4488	54.8805	76.8508	97.9191		36.8	4.35196	1.92188	1.44101	12.7617	22.8105	44.4609	71.7793	119.31	185	251.869	311.22		1.22667	0.00298376	0.00134025	5.13167	5.49765
36.9	-5.30828	0.482346	0.780861	3.95898	6.63086	11.8707	21.0289	35.4688	54.8902	76.8511	97.9187		36.9	4.3421	1.93164	1.45038	12.7715	22.832	44.4902	71.8086	119.359	185.029	251.9	311.222		1.23	0.00303765	0.00146009	5.14833	5.49347
37	-5.31055	0.480469	0.771484	3.95898	6.64063	11.8801	21.0293	35.4781	54.8996	76.859	97.9195		37	4.34024	1.93124	1.44095	12.7813	22.8414	44.5195	71.8281	119.4	185.068	251.929	311.222		1.23333	0.00295767	0.00157375	5.165	5.4881
37.1	-5.3282	0.471092	0.771019	3.95898	6.64024	11.8902	21.0391	35.4898	54.902	76.8781	97.9383		37.1	4.33279	1.92188	1.43866	12.791	22.8418	44.541	71.8578	119.439	185.1	251.961	311.211		1.23667	0.0030248	0.00147213	5.18167	5.48419
37.2	-5.33984	0.470703	0.759377	3.96836	6.64063	11.8995	21.0586	35.4898	54.9121	76.8703	97.9289		37.2	4.33194	1.92148	1.43906	12.8008	22.8613	44.5605	71.8984	119.48	185.139	251.99	311.22		1.24	0.002903	0.00139981	5.19833	5.47924
37.3	-5.3493	0.471092	0.749611	3.95898	6.65039	11.8977	21.0582	35.498	54.9312	76.8711	97.9387		37.3	4.32031	1.91171	1.44061	12.8105	22.8711	44.5894	71.9375	119.51	185.179	252.011	311.22		1.24333	0.00286237	0.00142113	5.215	5.47537
37.4	-5.34961	0.470703	0.749611	3.95898	6.65977	11.8977	21.0586	35.5176	54.9488	76.9	97.9503		37.4	4.31281	1.90234	1.43124	12.8203	22.8906	44.6113	71.9688	119.551	185.218	252.031	311.222		1.24667	0.00282885	0.00164719	5.23167	5.47123
37.5	-5.36922	0.471092	0.739845	3.96836	6.66016	11.898	21.0801	35.527	54.9699	76.9093	97.9582		37.5	4.30154	1.91211	1.43124	12.8301	22.9121	44.641	71.9883	119.59	185.24	252.05	311.232		1.25	0.00281601	0.00167256	5.24833	5.46648
37.6	-5.38047	0.480469	0.73008	3.95898	6.67149	11.9074	21.0898	35.5488	54.9703	76.9098	97.9582		37.6	4.30078	1.91165	1.43079	12.8398	22.9312	44.6699	72.0176	119.629	185.269	252.062	311.24		1.25333	0.00267393	0.00169637	5.265	5.46238
37.7	-5.38867	0.470703	0.719925	3.95898	6.66211	11.9094	21.0996	35.568	54.9895	76.9191	97.9797		37.7	4.29367	1.89999	1.42929	12.8398	22.9414	44.7012	72.0488	119.67	185.299	252.07	311.261		1.25667	0.0029199	0.00172037	5.28167	5.45877
37.8	-5.40789	0.480469	0.710548	3.96875	6.66211	11.9098	21.1188	35.5969	55.0011	76.9289	97.9991		37.8	4.30038	1.89023	1.42929	12.8511	22.9613	44.7109	72.0879	119.711	185.339	252.109	311.271		1.26	0.00312423	0.00160017	5.29833	5.45404
37.9	-5.40977	0.470703	0.710472	3.96875	6.67188	11.9188	21.1191	35.5996	54.9996	76.9191	97.9992		37.9	4.27139	1.89063	1.43866	12.8496	22.9922	44.7398	72.1168	119.74	185.369	252.15	311.29		1.26333	0.00305712	0.0015734	5.315	5.45101
38	-5.40828	0.47258	0.69883	3.97852	6.68125	11.9191	21.1382	35.6188	55.0086	76.9113	98.0086		38	4.2496	1.89023	1.44061	12.8594	22.9918	44.75	72.1387	119.781	185.41	252.18	311.28		1.26667	0.00313938	0.00145712	5.33167	5.44668
38.1	-5.41992	0.470703	0.689064	3.98828	6.67149	11.9288	21.1484	35.6379	54.9996	76.9191	97.9996		38.1	4.22256	1.88007	1.43079	12.8594	22.9922	44.7906	72.1676	119.82	185.459	252.189	311.29		1.27	0.00300219	0.001446	5.34833	5.44303
38.2	-5.42976	0.480469	0.689453	3.98789	6.66211	11.927	21.1578	35.6284	55.0207	76.9098	98.0081		38.2	4.2207	1.8707	1.42969	12.8691	23.002	44.8008	72.1777	119.85	185.48	252.2	311.28		1.27333	0.00324518	0.00129709	5.365	5.44001
38.3	-5.4293	0.480469	0.689064	3.97852	6.67141	11.9289	21.1676	35.6387	55.0109	76.9285	97.968		38.3	4.21124	1.86093	1.43866	12.8887	23.0117	44.8301	72.1992	119.88	185.52	252.211	311.27		1.27667	0.00294181	0.0013045	5.38167	5.43593
38.4	-5.42031	0.471092	0.689064	3.98985	6.66992	11.9289	21.1676	35.648	55.009	76.9414	97.9488		38.4	4.2211	1.86133	1.43866	12.8887	23.0313	44.8605	72.2379	119.91	185.55	252.232	311.271		1.28	0.00288693	0.0014282	5.39833	5.4326
38.5	-5.43719	0.490623	0.679298	3.99023	6.6793	11.9293	21.1672	35.6383	55.009	76.9796	97.9597		38.5	4.2117	1.87024	1.44101	12.8879	23.0215	44.8809	72.2695	119.951	185.578	252.23	311.271		1.28333	0.00283578	0.00128946	5.415	5.42918
38.6	-5.4586	0.5	0.669533	4	6.66953	11.9387	21.1793	35.6383	55.0215	76.9992	97.9684		38.6	4.22217	1.85898	1.4707	12.8887	23.0211	44.8902	72.2984	119.98	185.619	252.24	311.271		1.28667	0.0028137	0.00132087	5.43167	5.42648
38.7	-5.45867	0.501564	0.659767	4.0093	6.66992	11.9199	21.1797	35.6383	55.041	77.0094	97.9891		38.7	4.21094	1.86133	1.48007	12.8883	23.0215	44.9125	72.3398	120.01	185.658	252.25	311.28		1.29	0.00284253	0.0012175	5.44833	5.42366
38.8	-5.44883	0.482422	0.65078	3.99851	6.67969	11.9188	21.1891	35.6375	55.0699	77.0184	97.9895		38.8	4.18155	1.86133	1.47961	12.8902	23.021	44.9512	72.3887	120.048	185.67	252.281	311.27		1.29333	0.00271284	0.00132126	5.465	5.42029
38.9	-5.43867	0.482346	0.669922	4.01907	6.69141	11.9098	21.2081	35.6378	55.0602	77.0007	97.9801		38.9	4.17068	1.8707	1.48007	12.9004	23.0298	44.9711	72.4297	120.059	185.68	252.3	311.271		1.29667	0.00301047	0.00132145	5.48167	5.41761
39	-5.4289	0.48008	0.670311	4.00781	6.70078	11.9191	21.1867	35.6383	55.0727	76.9992	97.9995		39	4.16327	1.86133	1.48944	12.9102	23.0527	45.0016	72.4688	120.089	185.718	252.29	311.27		1.3	0.00292813	0.001283	5.49833	5.41505
39.1	-5.42703	0.48008	0.670311	4.01758	6.71094	11.9297	21.1875	35.6285	55.1016	76.9992	98.0188		39.1	4.16287	1.8707	1.48984	12.9199	23.0523	45.0211	72.5098	120.129	185.74	252.289	311.25		1.30333	0.00290798	0.00137726	5.515	5.41196
39.2	-5.42969	0.460548	0.689842	4.02734	6.70078	11.9481	21.2086	35.6191	55.1211	76.9805	98.0184		39.2	4.17258	1.87109	1.48007	12.9488	23.0508	45.041	72.5484	120.16	185.769	252.309	311.28		1.30667	0.0028004	0.00142242	5.53167	5.40942
39.3	-5.4493	0.45031	0.699608	4.02734	6.71094	11.9508	21.2086	35.6383	55.1402	77.0094	98.0085		39.3	4.17108	1.88165	1.48944	12.9289	23.0805	45.0633	72.5688	120.19	185.769	252.31	311.301		1.31	0.00287109	0.00130822	5.54833	5.4062
39.4	-5.47929	0.401245	0.699997	4.01758	6.73008	11.9605	21.1891	35.6582	55.1523	76.9992	98.0195		39.4	4.1824	1.89923	1.46985	12.9102	23.1206	45.0926	72.6289	120.218	185.781	252.31	311.342		1.31333	0.00298124	0.00122386	5.565	5.40487
39.5	-5.48047	0.402267	0.719215	4.00703	6.70078	11.952	21.1988	35.6883	55.182	76.9695	98.0281		39.5	4.14334	1.88086	1.47931	12.8902	23.109	45.1126	72.6691	120.26	185.791	252.3	311.361		1.31667	0.00273174	0.00117691	5.58167	5.40196
39.6	-5.49851	0.400002	0.710472	3.9875	6.6918	11.9805	21.2195	35.6793	55.2105	76.9297	98.0281		39.6	4.17148	1.87109	1.45978	12.8887	23.0801	45.1519	72.6895	120.298	185.801	252.288	311.38		1.32	0.00269111	0.00119316	5.59833	5.39984
39.7	-5.55484	0.350777	0.680153	3.93945	6.7	11.9996	21.218	35.6703	55.2215	76.9305	98.0305		39.7	4.16873	1.89258	1.42102	12.9082	23.0898	45.1618	72.6891	120.39	185.84	252.268	311.362		1.32333	0.00267889	0.00117478	5.615	5.39751
39.8	-5.73235	0.310936	0.641403	3.9082	6.67305	11.9891	21.2191	35.7086	55.2609	76.9598	97.93		39.8	4.07718	1.92358	1.39923	12.8794	23.0988	45.1948	72.691	120.361	185.867	252.261	311.471		1.32667	0.0027399	0.00111638	5.63167	5.39543
39.9	-5.67961	0.315308	0.61734	3.86094	6.66328	11.8825	21.1096	35.6194	55.2547	76.8609	97.8365		39.9	4.22195	1.99149	1.31195	12.8516	23.0789	44.9453	72.7208	120.57	185.744	252.244	311.472		1.33	0.00267534	0.00130343	5.64833	5.39316
40	-6.49656	0.336639	0.608124	3.78875	6.44984	11.8366	21.3339	35.745	54.9939	76.7783	97.8387		40	1.785	1.71289	0.741486	12.7055	22.9943	44.7541	72.4031	120.079	185.763	252.196	311.266		1.33333	0.00241492	0.0014358	5.665	5.39154
40.1	-7.7514	0.403046	0.732887	3.96039	7.00375	11.8677	20.447	35.9591	55.4727	77.0927	98.2471		40.1	-0.418213	1.1947	1.33939	12.637	22.6227	44.5548	72.7112	120.026	185.368	252.374	310.763		1.33667	0.00245757	0.00136981	5.68167	5.38982
40.2	-6.29211	0.328751	0.820076	3.86531	6.0089	11.7348	22.2134	35.228	53.6945	76.5795	96.8034		40.2	0.379211	1.01517	1.13937	12.2308	22.5645	46.2251	71.8676	119.398	185.256	251.954	311.011		1.34	0.00230592	0.00134086	5.69833	5.38796
40.3	-5.23679	1.02766	1.29383	4.60789	8.00414	13.2577	22.2545	36.9006	57.2823	79.4858	101.725		40.3	3.32938	0.946869	4.45447	13.8051	22.7857	44.8591	74.2769	122.256	187.838	253.619	313.567		1.34333	0.00251592	0.00140582	5.715	5.38623
40.4	-4.85844	0.602501	0.943909	4.14398	7.23797	12.5614	21.6049	36.1241	55.858	77.8623	99.9212		40.4	3.72336	2.61172	1.98572	12.8394	23.7453	44.1424	73.0198	120.599	186.637	251.541	314.352		1.34667	0.00264835	0.0014092	5.73167	5.38474
40.5	-4.5575	0.53125	0.626404	3.90203	7.13805	12.1387	20.9895	35.1029	54.3743	75.8162	97.0749		40.5	3.82382	1.84946	1.12314	12.2329	22.8215	43.3674	71.7378	118.837	183.834	247.672	310.08		1.35	0.00257314	0.00159869	5.74833	5.38276
40.6	-4.52234	0.433044	0.688049	3.79461	6.4607	11.9024	20.3962	34.5795	53.2127	73.7518	94.3252		40.6	3.23532	1.39413	0.850861	12.072	22.4838	42.7582	70.5936	117.062	180.893	243.47	303.97		1.35333	0.00271194	0.00152157	5.765	5.38197
40.7	-4.40672	0.320152	0.659607	3.64993	6.40961	11.4471	19.958	33.7687	52.0816	72.3014	91.8766		40.7	2.51337	0.795624	0.441254	11.7909	22.0237	42.2073	69.3757	115.117	177.82	239.501	298.102		1.35667	0.00264307	0.00173418	5.78167	5.38002
40.8	-4.4825	0.260307	0.518593	3.63492	6.26578	11.1845	19.5568	32.8775	51.1002	70.651	89.805		40.8	1.76437	0.809692	0.345856	11.6516	21.6772	41.6209	68.4172	113.468	175.239	235.559	292.655		1.36	0.00279091	0.00177371	5.79833	5.3789
40.9	-4.46492	0.203049	0.448204	3.49742	6.10719	10.8228	19.1866	32.4881	50.2311	69.3609	88.0245		40.9	1.23459	0.819061	0.521332	11.6505	21.366	41.2827	67.5634	111.788	172.585	231.646	287.568		1.36333	0.00277533	0.00161365	5.815	5.3774
41	-4.44421	0.227814	0.377029	3.37391	5.89774	10.5833	18.9125	32.002	49.2279	68.0107	86.4299		41	0.906952	0.847809	0.713501	11.5059	21.1095	40.9019	66.8885	110.264	170.023	228.137	282.694		1.36667	0.00256273	0.00159704	5.83167	5.37622
41.1	-4.16687	0.18367	0.323593	3.35867	5.78571	10.422	18.5809	31.4029	48.2845	66.8259	84.7694		41.1	0.639374	0.904907	0.689301	11.4209	20.7793	40.4131	65.9491	108.973	167.711	224.745	277.984		1.37	0.00265214	0.00156017	5.84833	5.37499
41.2	-4.28859	0.0632782	0.252419	3.2336	5.68437	10.2141	18.279	30.8613	47.4259	65.5478	83.1943		41.2	0.448364	0.870636	0.661255	11.2701	20.6644	39.9661	65.1173	107.513	165.349	221.292	273.282		1.37333	0.00264053	0.00151996	5.865	5.37416
41.3	-4.35586	0.00312042	0.252342	3.16961	5.59344	10.0309	17.9605	30.32	46.6455	64.4649	81.5743		41.3	0.218201	0.837982	0.697357	11.169	20.4998	39.3669	64.2389	106.128	162.871	217.849	268.825		1.37667	0.00285195	0.00132921	5.88167	5.37247
41.4	-4.36671	-0.0386734	0.219215	3.10976	5.49226	9.89969	17.6785	29.7805	45.882	63.3231	80.036		41.4	-0.0418701	0.736084	0.593048	10.986	20.2772	38.7849	63.4256	104.734	160.597	214.569	264.331		1.38	0.00307522	0.00127964	5.89834	5.372
41.5	-4.42617	-0.0863266	0.201561	2.99922	5.39063	9.74102	17.3583	29.2302	45.0922	62.2223	78.5927		41.5	-0.250946	0.615692	0.473907	10.7744	19.9653	38.2438	62.6645	103.226	158.297	211.418	260.096		1.38333	0.00302847	0.00143279	5.915	5.3708
41.6	-4.44688	-0.118752	0.161331	2.94773	5.27312	9.55859	17.0687	28.7613	44.3012	61.0941	77.1438		41.6	-0.441498	0.57196	0.393829	10.6036	19.7027	37.6942	61.8216	101.903	156.015	207.954	255.906		1.38667	0.00317178	0.00162394	5.93167	5.3702
41.7	-4.4668	-0.128517	0.161331	2.92031	5.21172	9.36914	16.7605	28.2703	43.4821	60.0114	75.6927		41.7	-0.584076	0.462097	0.352417	10.4751	19.3602	37.2145	61.0317	100.463	153.917	204.937	251.819		1.39	0.00313567	0.00154454	5.94833	5.36954
41.8	-4.50742	-0.150002	0.169533	2.84023	5.16172	9.22859	16.4984	27.7293	42.782	58.9927	74.3427		41.8	-0.70993	0.371948	0.372742	10.3716	19.1035	36.8527	60.1731	99.2125	151.884	202.091	248.066		1.39333	0.00315043	0.00152424	5.965	5.36848
41.9	-4.49844	-0.169533	0.13945	2.78047	5.05078	9.1207	16.2578	27.329	42.0617	58.0137	73.0634		41.9	-0.843048	0.263275	0.333588	10.1902	18.8825	36.3817	59.4727	97.8419	149.8	199.163	244.204		1.39667	0.0030975	0.00168216	5.98167	5.36716
42	-4.5375	-0.189064	0.138283	2.72852	4.97031	8.9707	15.9789	26.9297	41.4207	57.0817	71.8223		42	-0.952118	0.262878	0.331238	10.0809	18.6633	35.9523	58.7488	96.5723	147.672	196.303	240.505		1.4	0.00286715	0.00178608	5.99833	5.36685
42.1	-4.53789	-0.208206	0.108597	2.66836	4.87109	8.84922	15.7277	26.5098	40.7216	56.1125	70.561		42.1	-1.05087	0.270386	0.330933	9.95087	18.4426	35.5316	57.9895	95.3802	145.653	193.553	236.666		1.40333	0.00283378	0.00178944	6.015	5.36605
42.2	-4.55742	-0.208984	0.0890656	2.62852	4.80187	8.72031	15.4781	26.1098	40.0727	55.2023	69.3419		42.2	-1.12119	0.261261	0.31134	9.86017	18.2122	35.1024	57.2996	94.1227	143.703	190.822	233.214		1.40667	0.00283083	0.00156298	6.03167	5.36554
42.3	-4.57734	-0.228905	0.0507813	2.56797	4.71992	8.59922	15.2285	25.7289	39.4715	54.3216	68.1617		42.3	-1.18094	0.209442	0.310944	9.74103	17.9937	34.6809	56.5598	92.9109	141.822	188.184	229.935		1.41	0.00284186	0.0015381	6.04833	5.36503
42.4	-4.59648	-0.260155	0.0601578	2.51914	4.63985	8.46992	15.0199	25.3602	38.8523	53.4121	67.0528		42.4	-1.2204	0.1922	0.291412	9.61914	17.8118	34.2621	55.8489	91.6712	139.911	185.63	226.594		1.41333	0.00288195	0.0017209	6.065	5.36432
42.5	-4.59695	-0.279297	0.0507813	2.4586	4.54953	8.34875	14.7984	24.9883	38.2704	52.5821	65.9336		42.5	-1.25079	0.201172	0.269531	9.50085	17.6031	33.8422	55.2101	90.5016	138.091	183.072	223.235		1.41667	0.00266679	0.00163147	6.08167	5.36368
42.6	-4.59922	-0.277344	0.0500031	2.41953	4.46055	8.22774	14.5586	24.6098	37.6629	51.7223	64.8708		42.6	-1.29071	0.181641	0.240234	9.39993	17.4324	33.4902	54.5883	89.4809	136.27	180.502	219.922		1.42	0.00280596	0.00177544	6.09833	5.36312
42.7	-4.61835	-0.27742	0.0507813	2.36875	4.4	8.09844	14.3598	24.2391	37.102	50.8704	63.8121		42.7	-1.32977	0.181244	0.2211	9.28906	17.2309	33.1211	53.9188	88.4203	134.552	177.944	216.904		1.42333	0.00268102	0.00188643	6.115	5.36327
42.8	-4.61844	-0.279297	0.0503159	2.31985	4.3293	7.9586	14.168	23.8906	36.5711	50.0809	62.8321		42.8	-1.36963	0.150787	0.211334	9.17969	17.0419	32.7414	53.2988	87.3501	132.821	175.7	213.905		1.42667	0.00261292	0.00196957	6.13167	5.36243
42.9	-4.63047	-0.278908	0.048439	2.29688	4.23985	7.8586	13.9594	23.5386	36.0418	49.3508	61.8125		42.9	-1.38055	0.150391	0.189453	9.06882	16.852	32.4012	52.6888	86.3105	131.131	173.382	210.932		1.43	0.00273373	0.00191135	6.14834	5.36154
43	-4.63789	-0.26992	0.048439	2.27734	4.19102	7.74922	13.777	23.1777	35.5399	48.5821	60.8899		43	-1.43008	0.140625	0.180084	8.9715	16.6523	32.0527	52.1	85.2723	129.491	171.132	208.043		1.43333	0.00280597	0.00175644	6.165	5.36132
43.1	-4.64805	-0.289063	0.0386734	2.25742	4.13047	7.61836	13.5781	22.8379	35.0414	47.9012	59.9207		43.1	-1.44812	0.140625	0.180145	8.91055	16.4711	31.6918	51.4785	84.2313	127.809	168.841	205.205		1.43667	0.00303557	0.0019101	6.18167	5.36103
43.2	-4.6575	-0.289063	0.0289078	2.22813	4.07188	7.50899	13.3988	22.518	34.5316	47.2	58.9723		43.2	-1.47	0.140625	0.191406	8.82031	16.3105	31.3715	50.9086	83.2406	126.249	166.654	202.442		1.44	0.00305566	0.00189547	6.19833	5.36041
43.3	-4.65977	-0.299217	0	2.18711	4.00149	7.4	13.2285	22.2094	34.0316	46.5399	58.0919		43.3	-1.51062	0.130859	0.191406	8.74063	16.1309	31.0316	50.3188	82.2191	124.702	164.552	199.703		1.44333	0.00334839	0.00187061	6.215	5.36008
43.4	-4.66953	-0.318436	0.00937653	2.15781	3.95117	7.30969	13.0395	21.9008	33.5414	45.8621	57.2516		43.4	-1.53986	0.110931	0.181641	8.66016	15.9609	30.7215	49.7488	81.25	123.19	162.413	196.974		1.44667	0.00357007	0.00194371	6.23167	5.36013
43.5	-4.68719	-0.320702	-0.0101547	2.12813	3.90977	7.2086	12.8785	21.5801	33.0707	45.1922	56.3625		43.5	-1.56921	0.101563	0.161652	8.59961	15.7918	30.4008	49.188	80.3203	121.651	160.331	194.353		1.45	0.00353077	0.00203317	6.24833	5.35911
43.6	-4.69922	-0.339844	-0.0101547	2.08984	3.86094	7.12852	12.6996	21.2891	32.6	44.5207	55.4816		43.6	-1.60086	0.0914001	0.150391	8.5	15.6699	30.0707	48.6508	79.37	120.21	158.292	191.772		1.45333	0.00353255	0.00216353	6.265	5.35929
43.7	-4.71883	-0.34922	-0.0199966	2.07969	3.80078	7.04805	12.5371	20.9887	32.1508	43.9302	54.6614		43.7	-1.6293	0.0815735	0.140228	8.41016	15.5008	29.7598	48.1098	78.4805	118.739	156.232	189.182		1.45667	0.00329548	0.00202151	6.28167	5.35901
43.8	-4.73008	-0.339844	-0.0316391	2.04836	3.75938	6.94883	12.3789	20.7188	31.6992	43.3219	53.7828		43.8	-1.64893	0.0699158	0.130859	8.33047	15.3594	29.4106	47.5805	77.5922	117.35	154.263	186.633		1.46	0.00325879	0.00200631	6.29833	5.35842
43.9	-4.72898	-0.349609	-0.0414047	2.00742	3.70117	6.85899	12.2188	20.4395	31.2411	42.741	53.0109		43.9	-1.65869	0.0605469	0.119141	8.25977	15.2114	29.1016	47.0488	76.6699	115.92	152.472	184.182		1.46333	0.00314194	0.00189902	6.315	5.35832
44	-4.74961	-0.358986	-0.0507813	1.97813	3.65977	6.76875	12.0684	20.1484	30.8223	42.1298	52.2802		44	-1.68008	0.0605469	0.119537	8.19882	15.0816	28.7906	46.5391	75.8012	114.561	150.612	181.894		1.46667	0.00303099	0.00192846	6.33167	5.35877
44.1	-4.75984	-0.359375	-0.0511703	1.94688	3.60117	6.67891	11.918	19.8793	30.391	41.5219	51.5422		44.1	-1.68759	0.0605469	0.119141	8.10977	14.9297	28.4805	46.0395	74.9418	113.18	148.782	179.603		1.47	0.00301032	0.00180651	6.34833	5.35826
44.2	-4.76953	-0.369141	-0.0613251	1.91797	3.56016	6.59922	11.7773	19.6391	29.9906	40.923	50.8309		44.2	-1.69962	0.0601501	0.118744	8.03867	14.75	28.2012	45.5297	74.0703	111.87	146.941	177.413		1.47333	0.00291063	0.00194591	6.365	5.35793
44.3	-4.78914	-0.369217	-0.0804672	1.90781	3.50156	6.50899	11.6074	19.3984	29.5918	40.3812	50.1302		44.3	-1.71884	0.0503845	0.0996094	7.94962	14.5996	27.8911	45.0488	73.2012	110.581	145.122	175.214		1.47667	0.00308588	0.00199195	6.38167	5.35774
44.4	-4.7793	-0.381248	-0.0898438	1.88828	3.45117	6.40938	11.4473	19.1387	29.2016	39.8305	49.4426		44.4	-1.72852	0.0406189	0.0996094	7.87891	14.4512	27.6016	44.5688	72.3809	109.309	143.321	172.993		1.48	0.00316859	0.00182465	6.39834	5.35783
44.5	-4.79883	-0.388283	-0.0902328	1.86875	3.42141	6.31992	11.2988	18.8984	28.8207	39.2509	48.7703		44.5	-1.73837	0.03125	0.100006	7.78867	14.3008	27.3027	44.1098	71.5805	108.051	141.603	170.831		1.48333	0.00296425	0.00182622	6.415	5.35762
44.6	-4.80008	-0.388672	-0.0903091	1.83984	3.3707	6.24922	11.1484	18.6484	28.4398	38.6918	48.0398		44.6	-1.73788	0.0406189	0.108978	7.68945	14.1504	27.0215	43.6484	70.7793	106.811	139.921	168.714		1.48667	0.00287108	0.0017983	6.43167	5.35707
44.7	-4.80828	-0.388672	-0.101952	1.81797	3.33008	6.15977	11.0176	18.4086	28.0703	38.1824	47.3509		44.7	-1.73837	0.0406189	0.0996094	7.60938	13.9902	26.7422	43.1781	70.0199	105.62	138.272	166.583		1.49	0.00300194	0.00196417	6.44833	5.35696
44.8	-4.80117	-0.398438	-0.111717	1.79844	3.29063	6.0793	10.8789	18.1781	27.6801	37.7117	46.7117		44.8	-1.75	0.03125	0.0898438	7.5293	13.8501	26.4828	42.7383	69.2602	104.391	136.661	164.542		1.49333	0.00301894	0.00192851	6.465	5.35656
44.9	-4.82859	-0.398827	-0.121094	1.77883	3.25	5.99961	10.7383	17.959	27.3305	37.2211	46.0715		44.9	-1.7579	0.0308533	0.0898438	7.4707	13.7227	26.2227	42.2871	68.5293	103.21	135.052	162.493		1.49667	0.00308943	0.00205448	6.48167	5.35751
45	-4.84023	-0.407814	-0.111717	1.74766	3.21055	5.91907	10.5977	17.7285	27.0023	36.741	45.4212		45	-1.76993	0.0214844	0.0898438	7.39063	13.5723	25.9731	41.8477	67.8086	102.02	133.491	160.583		1.5	0.00306713	0.00228797	6.49833	5.35619
45.1	-4.83836	-0.408203	-0.121483	1.71836	3.15977	5.84688	10.459	17.5273	26.6625	36.2602	44.8211		45.1	-1.79892	0.0210876	0.089447	7.31055	13.4414	25.7211	41.3891	67.0707	100.838	131.984	158.693		1.50333	0.00332571	0.00241111	6.515	5.35628
45.2	-4.85984	-0.418045	-0.131248	1.70898	3.11133	5.76914	10.3379	17.3286	26.3324	35.7918	44.2312		45.2	-1.81992	0.0210266	0.0800781	7.23047	13.3223	25.4707	41.0098	66.3496	99.7192	130.471	156.772		1.50667	0.00334132	0.00242685	6.53167	5.35621
45.3	-4.86953	-0.419922	-0.128906	1.68711	3.08164	5.69883	10.2188	17.1191	26.0004	35.3207	43.661		45.3	-1.81796	0.00976563	0.0800781	7.15976	13.2129	25.2109	40.5703	65.6387	98.6313	129	154.913		1.51	0.00322269	0.00239017	6.54833	5.35637
45.4	-4.88914	-0.419922	-0.129295	1.66758	3.03086	5.62813	10.1172	16.8906	25.6703	34.8504	43.0516		45.4	-1.81845	0.0093689	0.0699158	7.08008	13.0918	24.9805	40.1602	64.9301	97.5004	127.532	153.052		1.51333	0.00327615	0.00240573	6.565	5.35564
45.5	-4.90078	-0.429688	-0.139061	1.63828	2.9918	5.56797	10.0176	16.6801	25.35	34.4203	42.5105		45.5	-1.82773	0.0093689	0.0703125	7.01993	12.9727	24.752	39.7598	64.25	96.4496	126.09	151.161		1.51667	0.00323726	0.00223565	6.58167	5.35598
45.6	-4.90906	-0.429298	-0.148438	1.61914	2.95117	5.49727	9.9082	16.4805	25.041	33.9813	41.9406		45.6	-1.83759	-0.000396729	0.0703125	6.95898	12.8613	24.502	39.3305	63.5488	95.4301	124.663	149.372		1.52	0.00333278	0.00215342	6.59833	5.35583
45.7	-4.91843	-0.429688	-0.148827	1.59922	2.91164	5.42891	9.80859	16.2891	24.7406	33.5512	41.4105		45.7	-1.83984	0	0.0703125	6.89063	12.752	24.2715	38.9492	62.8794	94.3988	123.272	147.663		1.52333	0.00336064	0.00193466	6.615	5.35597
45.8	-4.9293	-0.429688	-0.158669	1.57969	2.86914	5.34922	9.70898	16.1	24.4399	33.102	40.8802		45.8	-1.84726	-0.000396729	0.0703125	6.83984	12.6523	24.0508	38.5586	62.2305	93.3598	121.872	145.982		1.52667	0.00355859	0.00197896	6.63167	5.35547
45.9	-4.91882	-0.439453	-0.160156	1.55859	2.83945	5.28828	9.60742	15.9297	24.1621	32.6707	40.3504		45.9	-1.85672	-0.00976563	0.0605469	6.78906	12.5313	23.8008	38.1699	61.5805	92.3496	120.51	144.284		1.53	0.00348099	0.00217094	6.64834	5.35588
46	-4.92969	-0.449219	-0.160545	1.54836	2.79063	5.21836	9.49805	15.7402	23.8715	32.2602	39.841		46	-1.84921	-0.0101624	0.0605469	6.7207	12.4316	23.5703	37.7891	60.9297	91.3695	119.131	142.622		1.53333	0.00362412	0.00207902	6.665	5.35596
46.1	-4.92781	-0.446877	-0.160545	1.52695	2.75977	5.15938	9.40781	15.5586	23.5824	31.8406	39.329		46.1	-1.86874	-0.0195313	0.0605469	6.66016	12.3418	23.3418	37.4106	60.2816	90.4087	117.76	141.042		1.53667	0.00376174	0.00214236	6.68167	5.35546
46.2	-4.93945	-0.447342	-0.169922	1.50781	2.73008	5.09922	9.30859	15.3695	23.3008	31.4302	38.8207		46.2	-1.8786	-0.00976563	0.0601501	6.59961	12.2324	23.1113	37.0195	59.6602	89.4398	116.42	139.421		1.54	0.00374776	0.00216002	6.69833	5.35606
46.3	-4.94891	-0.44883	-0.170311	1.49805	2.69141	5.05039	9.19922	15.1797	23.0121	31.0516	38.3113		46.3	-1.87851	-0.0101624	0.0507813	6.53906	12.1328	22.9008	36.6602	59.041	88.4613	115.092	137.842		1.54333	0.00379947	0.00223921	6.715	5.35597
46.4	-4.94961	-0.449608	-0.180077	1.47813	2.65977	4.99922	9.08789	15.0195	22.7402	30.6723	37.8309		46.4	-1.88791	-0.019928	0.0507813	6.49023	12.041	22.6812	36.3086	58.4203	87.5395	113.932	136.292		1.54667	0.00371008	0.00211832	6.73167	5.35496
46.5	-4.95867	-0.458984	-0.189453	1.46836	2.6207	4.93906	8.97852	14.8594	22.4809	30.2816	37.37		46.5	-1.88876	-0.0292969	0.0605469	6.42969	11.9219	22.4512	35.9492	57.8207	86.6293	112.702	134.753		1.55	0.00394774	0.00195246	6.74833	5.35517
46.6	-4.96992	-0.458595	-0.180077	1.44883	2.58203	4.88047	8.88867	14.6898	22.2109	29.9105	36.8914		46.6	-1.90781	-0.0175781	0.0601501	6.36914	11.8125	22.2305	35.5902	57.2402	85.7504	111.532	133.263		1.55333	0.00373041	0.00194379	6.765	5.35535
46.7	-4.95984	-0.458984	-0.189842	1.42969	2.56055	4.84922	8.77734	14.5391	21.9418	29.5508	36.4207		46.7	-1.91721	-0.0180359	0.0507813	6.31992	11.7129	22.0313	35.2598	56.6289	84.8598	110.34	131.763		1.55667	0.00357425	0.00189615	6.78167	5.35523
46.8	-4.98985	-0.458984	-0.199219	1.41719	2.54063	4.80977	8.67773	14.3789	21.6797	29.1801	35.9594		46.8	-1.9079	-0.019928	0.0507813	6.25	11.6109	21.832	34.9199	56.0199	83.9789	109.161	130.263		1.56	0.00352764	0.00176309	6.79833	5.35511
46.9	-4.97852	-0.46875	-0.199608	1.38867	2.5211	4.74961	8.57774	14.209	21.4203	28.8309	35.5004		46.9	-1.91916	-0.0292969	0.0507813	6.19922	11.4902	21.6016	34.5781	55.5	83.0879	107.971	128.832		1.56333	0.0034473	0.00187338	6.815	5.35482
47	-4.98797	-0.46875	-0.199684	1.37852	2.49219	4.71055	8.45898	14.0492	21.1602	28.5098	35.0496		47	-1.91757	-0.019928	0.0503845	6.16016	11.3906	21.4121	34.248	54.9805	82.2192	106.811	127.401		1.56667	0.00354245	0.00185202	6.83167	5.35473
47.1	-4.98985	-0.468826	-0.210938	1.34914	2.47266	4.64954	8.36914	13.8887	20.9008	28.1509	34.6102		47.1	-1.92703	-0.0292969	0.0410156	6.10898	11.291	21.2109	33.9199	54.4398	81.3617	105.7	125.964		1.57	0.00344651	0.00184603	6.84833	5.35522
47.2	-4.9875	-0.470314	-0.211327	1.32813	2.45078	4.60899	8.26758	13.7484	20.6605	27.8324	34.2113		47.2	-1.92929	-0.019928	0.03125	6.06055	11.1899	21.0117	33.5898	53.8984	80.5293	104.592	124.532		1.57333	0.00349091	0.00190391	6.865	5.35495
47.3	-4.97781	-0.470703	-0.210938	1.31797	2.43164	4.56797	8.1582	13.5977	20.4395	27.5023	33.7801		47.3	-1.94846	-0.0292969	0.0410156	6.00977	11.1109	20.8316	33.2695	53.3691	79.7016	103.451	123.153		1.57667	0.0036658	0.00181144	6.88167	5.35471
47.4	-4.9707	-0.46875	-0.201561	1.29883	2.41211	4.51875	8.07774	13.4492	20.1997	27.182	33.35		47.4	-1.94846	-0.019928	0.0406189	5.98047	11	20.6309	32.9492	52.8496	78.9008	102.352	121.83		1.58	0.003785	0.00186123	6.89834	5.35469
47.5	-4.97813	-0.478516	-0.210938	1.29844	2.38235	4.46836	7.97852	13.3086	19.9828	26.8715	32.9398		47.5	-1.94736	-0.0195313	0.03125	5.92969	10.8805	20.4512	32.6289	52.3598	78.1293	101.311	120.471		1.58333	0.00350688	0.00177883	6.915	5.35525
47.6	-4.96883	-0.478516	-0.211327	1.26758	2.35899	4.42891	7.88867	13.1582	19.7523	26.5609	32.5902		47.6	-1.96835	-0.019928	0.03125	5.85898	10.7813	20.252	32.3281	51.8691	77.3691	100.221	119.263		1.58667	0.00340638	0.00189175	6.93167	5.3545
47.7	-4.99023	-0.478127	-0.211327	1.26719	2.33008	4.37852	7.79844	13.018	19.541	26.2602	32.2098		47.7	-1.96805	-0.0195313	0.0307922	5.80118	10.6914	20.082	32.0293	51.3691	76.5902	99.1898	118.053		1.59	0.00349382	0.00180968	6.94833	5.35506
47.8	-4.99734	-0.478516	-0.211327	1.24766	2.31055	4.33945	7.71875	12.8887	19.3109	25.9398	31.8504		47.8	-1.96799	-0.019928	0.0195313	5.76953	10.6109	19.9121	31.7184	50.8887	75.8301	98.2309	116.823		1.59333	0.00358464	0.00166482	6.965	5.35456
47.9	-4.99023	-0.478127	-0.220703	1.22852	2.29063	4.30782	7.63828	12.7188	19.1016	25.6504	31.4809		47.9	-1.97775	-0.019928	0.0195313	5.72031	10.5098	19.7324	31.4199	50.3887	75.0805	97.25	115.632		1.59667	0.00341529	0.00176574	6.98167	5.35449
48	-4.99773	-0.46875	-0.221092	1.21836	2.25977	4.25938	7.54883	12.5977	18.8809	25.3505	31.1102		48	-1.97861	-0.0180359	0.0195313	5.66016	10.4195	19.5723	31.1387	49.9082	74.3188	96.2602	114.42		1.6	0.00313736	0.00171754	6.99833	5.35476
48.1	-5.00977	-0.46875	-0.230469	1.19883	2.23985	4.20821	7.46875	12.459	18.6703	25.0824	30.7699		48.1	-1.99924	-0.0292969	0.0195313	5.62109	10.3301	19.3906	30.8398	49.4199	73.5586	95.3012	113.231		1.60333	0.00344565	0.00178459	7.015	5.35475
48.2	-5.01953	-0.46875	-0.219139	1.17969	2.21055	4.15	7.39805	12.3281	18.4805	24.8012	30.4204		48.2	-1.9996	-0.0296936	0.0195313	5.57968	10.25	19.2324	30.5684	48.9594	72.8285	94.352	112.043		1.60667	0.00341111	0.00159737	7.03167	5.35462
48.3	-5.02703	-0.468826	-0.228981	1.1793	2.18164	4.10899	7.32031	12.1973	18.2719	24.5102	30.0512		48.3	-2.00705	-0.0292969	0.0292969	5.53125	10.1719	19.0723	30.2988	48.5117	72.1391	93.4008	110.843		1.61	0.00331576	0.00158645	7.04833	5.35505
48.4	-5.02891	-0.470703	-0.230469	1.15977	2.16172	4.06953	7.25	12.0781	18.0605	24.2602	29.6918		48.4	-2.00751	-0.0296936	0.0292969	5.48047	10.0801	18.9023	30.0195	48.0508	71.4707	92.4516	109.651		1.61333	0.00348708	0.00170751	7.065	5.35445
48.5	-5.03828	-0.46875	-0.230858	1.13867	2.13086	4.01914	7.17969	11.959	17.8617	23.9906	29.35		48.5	-2.01913	-0.0296936	0.0292969	5.43164	10	18.7422	29.7387	47.6016	70.7914	91.4906	108.503		1.61667	0.0035913	0.00177456	7.08167	5.35471
48.6	-5.02937	-0.468361	-0.230469	1.13867	2.1207	3.98946	7.10938	11.8281	17.6797	23.7207	29.0199		48.6	-2.0289	-0.0394592	0.0292969	5.38086	9.94141	18.582	29.4785	47.1406	70.0996	90.5516	107.352		1.62	0.00396497	0.0017086	7.09833	5.35455
48.7	-5.03867	-0.459373	-0.230858	1.12844	2.0918	3.94883	7.03906	11.6977	17.4805	23.4711	28.6996		48.7	-2.04813	-0.0394592	0.0289001	5.33984	9.8707	18.4219	29.2184	46.6918	69.4297	89.6898	106.214		1.62333	0.00382051	0.00169609	7.115	5.35439
48.8	-5.03836	-0.46875	-0.230469	1.10742	2.08164	3.90977	6.96828	11.5781	17.3012	23.2094	28.3695		48.8	-2.04843	-0.0488281	0.0292969	5.31055	9.77148	18.2617	28.9492	46.2715	68.7699	88.8301	105.163		1.62667	0.00377156	0.0016377	7.13167	5.35435
48.9	-5.02891	-0.46875	-0.230858	1.10703	2.0625	3.86836	6.88867	11.4473	17.1602	22.9805	28.0492		48.9	-2.0582	-0.0394592	0.0292969	5.25931	9.68164	18.1113	28.6992	45.8301	68.1098	87.9492	104.122		1.63	0.00368434	0.0016804	7.14834	5.35408
49	-5.03906	-0.468361	-0.230469	1.08789	2.04055	3.82969	6.8082	11.3574	16.9707	22.7426	27.7387		49	-2.06766	-0.0492249	0.0292969	5.20898	9.62109	17.9609	28.4395	45.391	67.459	87.0708	103.082		1.63333	0.00342656	0.00164174	7.165	5.35468
49.1	-5.04813	-0.46875	-0.230858	1.07774	2.00977	3.80039	6.72852	11.2383	16.8008	22.502	27.4399		49.1	-2.06992	-0.0488281	0.0289001	5.17969	9.54102	17.8223	28.1895	44.9902	66.8109	86.2211	102.042		1.63667	0.00326271	0.00146898	7.18167	5.35445
49.2	-5.05039	-0.468826	-0.230469	1.06836	2	3.76914	6.66758	11.127	16.6196	22.2523	27.1117		49.2	-2.07736	-0.0492249	0.0195313	5.12891	9.4707	17.6914	27.9492	44.5703	66.1801	85.4004	101.012		1.64	0.00307757	0.00156584	7.19833	5.35471
49.3	-5.04883	-0.480469	-0.220703	1.0582	1.98008	3.72961	6.59766	11.0176	16.4512	22.0316	26.8211		49.3	-2.07736	-0.0492859	0.0195313	5.07813	9.39023	17.541	27.709	44.141	65.5586	84.5414	100.013		1.64333	0.00310896	0.00131493	7.215	5.35407
49.4	-5.05828	-0.480469	-0.221092	1.03906	1.96055	3.68906	6.53906	10.918	16.2813	21.8008	26.5512		49.4	-2.08759	-0.0507813	0.0191345	5.04883	9.31055	17.4023	27.4883	43.75	64.9301	83.7113	99.0414		1.64667	0.00314471	0.00148345	7.23167	5.35424
49.5	-5.06055	-0.478516	-0.221092	1.03867	1.92969	3.65781	6.46836	10.7988	16.1215	21.5609	26.25		49.5	-2.09921	-0.051178	0.00976563	5.00977	9.23007	17.2617	27.2598	43.3594	64.3184	82.891	98.0516		1.65	0.00309242	0.00155419	7.24833	5.35461
49.6	-5.06766	-0.488281	-0.21875	1.01953	1.91992	3.61875	6.38867	10.6782	15.9613	21.3207	25.9398		49.6	-2.10712	-0.0488281	0.0195313	4.97852	9.14258	17.1211	27.0391	42.9609	63.7191	82.0609	97.0707		1.65333	0.00323611	0.00134173	7.265	5.35438
49.7	-5.06016	-0.488281	-0.219139	1.01914	1.90977	3.5875	6.33789	10.5801	15.8008	21.0902	25.6609		49.7	-2.11838	-0.0492249	0.0191345	4.93945	9.08203	16.9824	26.8184	42.5805	63.1289	81.2695	96.0707		1.65667	0.00335971	0.00145785	7.28167	5.35429
49.8	-5.0582	-0.488281	-0.219139	1.00938	1.87109	3.55782	6.28867	10.4688	15.6504	20.8598	25.3887		49.8	-2.11838	-0.0488281	0.00976563	4.89844	9.01132	16.832	26.5996	42.209	62.5195	80.4613	95.1216		1.66	0.00334353	0.00134793	7.29833	5.35431
49.9	-5.06805	-0.498047	-0.228516	0.990234	1.86094	3.51914	6.21875	10.3789	15.4711	20.6504	25.1098		49.9	-2.12851	-0.0492249	0.0093689	4.85938	8.94141	16.6914	26.3687	41.8398	61.9492	79.6098	94.2035		1.66333	0.00340023	0.00152507	7.315	5.35436
50	-5.07969	-0.497658	-0.219215	0.990234	1.83203	3.48789	6.16797	10.2793	15.3105	20.4102	24.8305		50	-2.13797	-0.0488281	0	4.82813	8.88235	16.541	26.1504	41.4707	61.3891	78.8496	93.2723		1.66667	0.00354985	0.00151199	7.33167	5.35457
50.1	-5.07969	-0.498123	-0.230858	0.989845	1.81992	3.46797	6.11914	10.1895	15.1406	20.1801	24.5605		50.1	-2.13828	-0.0394592	0.0117188	4.79883	8.80078	16.4019	25.9395	41.1191	60.8398	78.2094	92.352		1.67	0.00369708	0.00127907	7.34833	5.35428
50.2	-5.08758	-0.5	-0.230469	0.968285	1.80078	3.4293	6.06797	10.0703	14.9805	19.9594	24.2914		50.2	-2.15744	-0.0488281	0.011322	4.75977	8.7207	16.2422	25.7188	40.7602	60.2598	77.5316	91.4516		1.67333	0.00357745	0.00145624	7.365	5.35436
50.3	-5.08945	-0.499611	-0.220703	0.96875	1.79063	3.39766	5.99805	9.98047	14.8422	19.7426	24.0316		50.3	-2.16721	-0.0390625	0.00195313	4.71875	8.66016	16.0918	25.5098	40.4004	59.7016	76.8223	90.5707		1.67667	0.00362009	0.00142659	7.38167	5.35377
50.4	-5.08906	-0.490234	-0.221092	0.956642	1.76172	3.36875	5.9293	9.88867	14.6914	19.541	23.7699		50.4	-2.16727	-0.0394592	0.0015564	4.67929	8.59921	15.9609	25.2891	40.0898	59.1504	76.0922	89.6918		1.68	0.00376655	0.00140275	7.39834	5.35442
50.5	-5.08758	-0.5	-0.220703	0.947266	1.75156	3.33945	5.85938	9.79883	14.5313	19.3207	23.5004		50.5	-2.16916	-0.0390625	-0.0078125	4.63867	8.53125	15.832	25.0586	39.7406	58.6098	75.391	88.811		1.68333	0.00362376	0.00146277	7.415	5.3543
50.6	-5.09882	-0.5	-0.221092	0.937111	1.72266	3.30782	5.81797	9.69922	14.3906	19.1312	23.25		50.6	-2.16721	-0.0394592	-0.0078125	4.60938	8.47031	15.7012	24.8594	39.3887	58.0902	74.682	87.9535		1.68667	0.00346386	0.0013673	7.43167	5.35411
50.7	-5.08945	-0.497658	-0.230469	0.927734	1.71047	3.26914	5.76953	9.60938	14.25	18.9512	23.0008		50.7	-2.16721	-0.0394592	0.00195313	4.56836	8.40039	15.5719	24.6504	39.0586	57.5703	73.9711	87.1238		1.69	0.00340741	0.00160817	7.44833	5.35444
50.8	-5.09882	-0.498047	-0.221092	0.917969	1.68945	3.23985	5.72852	9.51953	14.1117	18.7602	22.77		50.8	-2.16727	-0.0492859	0.00195313	4.5293	8.31055	15.4512	24.4297	38.7188	57.0605	73.291	86.2816		1.69333	0.00333715	0.00141196	7.465	5.35453
50.9	-5.09773	-0.498047	-0.220703	0.917969	1.67969	3.20821	5.67922	9.44922	13.9703	18.5805	22.5316		50.9	-2.16953	-0.051178	0.00195313	4.48828	8.2496	15.3516	24.2285	38.3793	56.5395	72.6313	85.4516		1.69667	0.00329664	0.00146578	7.48167	5.35372
51	-5.10859	-0.498047	-0.209373	0.907814	1.66953	3.16953	5.59766	9.34961	13.8305	18.391	22.3207		51	-2.18869	-0.0609436	0.00195313	4.45898	8.18164	15.2422	24.0195	38.0586	56.0492	71.9707	84.6313		1.7	0.00324807	0.00138003	7.49833	5.35419
51.1	-5.10906	-0.498047	-0.21875	0.898438	1.65039	3.14024	5.55859	9.26953	13.6914	18.2211	22.1117		51.1	-2.19656	-0.0605469	0.0117188	4.42969	8.12109	15.1328	23.8203	37.7192	55.5293	71.2797	83.8305		1.70333	0.00332113	0.00125347	7.515	5.35413
51.2	-5.10859	-0.498123	-0.209373	0.888283	1.64063	3.12813	5.52695	9.17969	13.5703	18.0488	21.8812		51.2	-2.19846	-0.0707092	0.0117188	4.41016	8.06055	15.0219	23.6195	37.4102	55.0488	70.6411	83.0317		1.70667	0.0032868	0.00130873	7.53167	5.35419
51.3	-5.10899	-0.509766	-0.219139	0.868752	1.6207	3.08945	5.47852	9.09961	13.4301	17.87	21.6605		51.3	-2.20822	-0.0703125	0.011322	4.38828	8.01172	14.9121	23.4395	37.0801	54.559	70.002	82.2133		1.71	0.00327078	0.00118663	7.54833	5.35396
51.4	-5.10906	-0.509766	-0.21875	0.859375	1.59961	3.05977	5.42735	9.00977	13.291	17.7113	21.4301		51.4	-2.21835	-0.0707092	0.00195313	4.34961	7.94101	14.8223	23.2383	36.7715	54.0996	69.393	81.4422		1.71333	0.00317838	0.00124417	7.565	5.35429
51.5	-5.12031	-0.509377	-0.219215	0.858986	1.58984	3.01914	5.36719	8.91016	13.1605	17.5313	21.2094		51.5	-2.22781	-0.0683594	0.00195313	4.31992	7.87109	14.7012	23.0488	36.4512	53.6195	68.7621	80.7426		1.71667	0.00308939	0.00114556	7.58167	5.35474
51.6	-5.11875	-0.509766	-0.220703	0.839844	1.57031	2.98938	5.32774	8.81985	13.0391	17.352	21.0004		51.6	-2.23907	-0.0687561	0.0117188	4.28906	7.82031	14.6016	22.8687	36.1309	53.1797	68.1719	79.9926		1.72	0.00287541	0.00109634	7.59833	5.35418
51.7	-5.11875	-0.529297	-0.221092	0.839455	1.56992	2.9586	5.2793	8.72852	12.9004	17.1605	20.7802		51.7	-2.22812	-0.0683594	0.0117188	4.2496	7.73984	14.4918	22.6797	35.8301	52.7188	67.5609	79.2523		1.72333	0.0029376	0.00110976	7.615	5.35414
51.8	-5.1282	-0.528908	-0.230858	0.820313	1.54102	2.93906	5.23828	8.6582	12.75	16.9809	20.5898		51.8	-2.24689	-0.0687561	0.0117188	4.2207	7.68164	14.3828	22.4906	35.5215	52.2583	66.9613	78.5125		1.72667	0.00290225	0.00109564	7.63167	5.35402
51.9	-5.12852	-0.529297	-0.230469	0.819847	1.53086	2.90781	5.19883	8.57813	12.6309	16.8203	20.3715		51.9	-2.23712	-0.0683594	0.0117188	4.19922	7.63086	14.2813	22.3086	35.2211	51.8105	66.3617	77.811		1.73	0.00278582	0.00101779	7.64834	5.35408
52	-5.12812	-0.529297	-0.230858	0.808594	1.51133	2.87813	5.12891	8.47852	12.5005	16.6508	20.1605		52	-2.22781	-0.0687561	0.0117188	4.16992	7.57227	14.1523	22.1387	34.9414	51.3613	65.791	77.102		1.73333	0.00281188	0.00095072	7.665	5.35417
52.1	-5.11883	-0.539063	-0.240234	0.796875	1.49219	2.84922	5.09766	8.39844	12.3809	16.4809	19.9203		52.1	-2.23007	-0.078125	0.0117188	4.15039	7.50195	14.0313	21.9586	34.6309	50.9106	65.1918	76.3832		1.73667	0.00286954	0.00100135	7.68167	5.35381
52.2	-5.12812	-0.538673	-0.230858	0.796486	1.48047	2.82735	5.0582	8.31836	12.2621	16.3105	19.6996		52.2	-2.23788	-0.0683594	0.0117188	4.11874	7.46054	13.9316	21.7797	34.3402	50.4902	64.6215	75.682		1.74	0.0027584	0.00112523	7.69833	5.35459
52.3	-5.12812	-0.539139	-0.240234	0.787109	1.47031	2.79844	4.99766	8.23828	12.1523	16.1411	19.4906		52.3	-2.24734	-0.0683594	0.0117188	4.08984	7.42227	13.832	21.6094	34.0508	50.0512	64.0395	74.9711		1.74333	0.00266997	0.00089162	7.715	5.35403
52.4	-5.12859	-0.550781	-0.240623	0.78672	1.45117	2.77891	4.94922	8.17773	12.0313	15.9805	19.2992		52.4	-2.25937	-0.0688171	0.011261	4.07031	7.39999	13.7324	21.4297	33.7813	49.6309	63.4707	74.2527		1.74667	0.00278665	0.00084292	7.73167	5.35419
52.5	-5.13086	-0.548439	-0.240234	0.777344	1.44102	2.75899	4.90781	8.11719	11.9316	15.8109	19.1094		52.5	-2.259	-0.0703125	0	4.05078	7.33203	13.6324	21.2598	33.5	49.2207	62.9004	73.6215		1.75	0.00288653	0.00086837	7.74833	5.35388
52.6	-5.15937	-0.539063	-0.240623	0.777344	1.42188	2.71836	4.84961	8.04883	11.8227	15.6508	18.9087		52.6	-2.26682	-0.0703125	0	4.01953	7.28125	13.541	21.0898	33.2109	48.8105	62.3501	72.9204		1.75333	0.00297814	0.00106934	7.765	5.3539
52.7	-5.15742	-0.548828	-0.240623	0.776955	1.41172	2.69883	4.79883	7.96836	11.7012	15.5	18.7211		52.7	-2.26688	-0.0707092	0	4	7.24219	13.4297	20.9195	32.9512	48.3906	61.7813	72.2426		1.75667	0.00286541	0.00089605	7.78167	5.35366
52.8	-5.14774	-0.558594	-0.2407	0.757813	1.39258	2.68867	4.76907	7.9082	11.5918	15.3617	18.5316		52.8	-2.2789	-0.0707092	-0.000396729	3.98047	7.19141	13.3496	20.7285	32.6801	47.9707	61.2328	71.6336		1.76	0.002838	0.00100137	7.79833	5.35433
52.9	-5.14024	-0.558594	-0.251953	0.757813	1.38281	2.65	4.7168	7.83789	11.4805	15.2207	18.3398		52.9	-2.2879	-0.0800781	-0.00976563	3.94922	7.15234	13.25	20.5703	32.4395	47.5605	60.7426	71.0316		1.76333	0.00271916	0.00128758	7.815	5.35379
53	-5.14851	-0.568359	-0.240623	0.747658	1.37109	2.62852	4.68711	7.77734	11.3707	15.0609	18.1312		53	-2.2789	-0.0804749	-0.00976563	3.92969	7.10117	13.1504	20.4297	32.1797	47.1508	60.2406	70.3813		1.76667	0.0023674	0.00136734	7.83167	5.35449
53.1	-5.15937	-0.568359	-0.25	0.738281	1.36086	2.6086	4.64844	7.71836	11.252	14.9102	17.9398		53.1	-2.29813	-0.0898438	0	3.91016	7.04102	13.0508	20.2695	31.9301	46.7598	59.7309	69.7719		1.77	0.00226219	0.00136766	7.84833	5.35407
53.2	-5.15	-0.577736	-0.25	0.737892	1.33984	2.57969	4.61719	7.64844	11.1523	14.7816	17.7699		53.2	-2.29807	-0.0804749	0	3.88086	6.99219	12.9707	20.1191	31.6992	46.3906	59.2211	69.1508		1.77333	0.00215064	0.00126726	7.865	5.35456
53.3	-5.15789	-0.568436	-0.240234	0.71875	1.32969	2.56016	4.56797	7.59766	11.0605	14.641	17.5805		53.3	-2.29843	-0.0898438	0	3.8707	6.95117	12.8809	19.959	31.4609	45.9902	58.7109	68.5317		1.77667	0.0022205	0.00146541	7.88167	5.35396
53.4	-5.15977	-0.579689	-0.230858	0.718361	1.31055	2.53828	4.51758	7.5293	10.9613	14.5098	17.3993		53.4	-2.30789	-0.0902405	0.00976563	3.83008	6.91211	12.791	19.809	31.2211	45.6	58.2211	67.9125		1.78	0.00229113	0.00154286	7.89834	5.35403
53.5	-5.16992	-0.580078	-0.240234	0.708984	1.30078	2.50938	4.48789	7.45898	10.8711	14.3695	17.2109		53.5	-2.30978	-0.0898438	0.00976563	3.81055	6.86133	12.7109	19.6699	30.9805	45.2305	57.7305	67.3031		1.78333	0.00236674	0.00147722	7.915	5.35377
53.6	-5.17781	-0.589844	-0.230469	0.708984	1.30039	2.48985	4.44883	7.38828	10.7813	14.2402	17.0219		53.6	-2.31796	-0.0902405	0.00976563	3.79102	6.80273	12.609	19.5293	30.7402	44.8086	57.2406	66.6723		1.78667	0.00250391	0.00142605	7.93167	5.35412
53.7	-5.18945	-0.589844	-0.230858	0.699219	1.28125	2.46992	4.39844	7.30859	10.6719	14.1098	16.852		53.7	-2.32736	-0.0996094	0.00976563	3.76953	6.74219	12.4902	19.3789	30.5	44.4395	56.75	66.1121		1.79	0.00245888	0.00132268	7.94833	5.35379
53.8	-5.1993	-0.59922	-0.240234	0.69883	1.2711	2.44844	4.36914	7.24805	10.5703	13.9902	16.6703		53.8	-2.32742	-0.0878906	0.0195313	3.7496	6.68118	12.4004	19.2383	30.2598	44.0996	56.2602	65.5316		1.79333	0.00259689	0.00127592	7.965	5.35381
53.9	-5.21836	-0.599609	-0.240623	0.689453	1.25	2.41953	4.33789	7.17773	10.4805	13.8501	16.4906		53.9	-2.32968	-0.0878906	0.0195313	3.7207	6.61914	12.3105	19.1098	30.0293	43.7305	55.752	64.9809		1.79667	0.00252704	0.00111413	7.98167	5.35445
54	-5.21844	-0.59922	-0.240623	0.689064	1.24961	2.4	4.3082	7.08789	10.4004	13.7211	16.3402		54	-2.33713	-0.078125	0.0195313	3.70117	6.57031	12.2207	18.9883	29.7891	43.3887	55.2621	64.4106		1.8	0.00266265	0.00102378	7.99833	5.35425
54.1	-5.22031	-0.599609	-0.25	0.669922	1.23047	2.39024	4.26953	7.0293	10.3203	13.602	16.1801		54.1	-2.33713	-0.0785217	0.0195313	3.67969	6.5293	12.1406	18.8277	29.5488	43.0488	54.8012	63.8501		1.80333	0.00276253	0.00082525	8.015	5.35402
54.2	-5.22852	-0.599609	-0.240234	0.669922	1.22031	2.36094	4.24766	6.97852	10.2305	13.4711	16.0293		54.2	-2.33719	-0.078125	0.0292969	3.65039	6.48007	12.0703	18.6895	29.3305	42.6898	54.3418	63.2719		1.80667	0.00289027	0.00077728	8.03167	5.35433
54.3	-5.23836	-0.597656	-0.240623	0.669456	1.20117	2.33899	4.19883	6.9082	10.1406	13.3496	15.8598		54.3	-2.34885	-0.0785217	0.0191345	3.63086	6.41992	11.9902	18.5488	29.0996	42.3398	53.8813	62.7523		1.81	0.00275801	0.00077231	8.04833	5.35418
54.4	-5.25938	-0.597656	-0.240623	0.658203	1.18164	2.3082	4.16016	6.83789	10.0508	13.2113	15.7094		54.4	-2.34885	-0.0878906	0.0195313	3.60156	6.38086	11.9004	18.4297	28.8789	42.0098	53.4516	62.2016		1.81333	0.00279034	0.00086389	8.065	5.35393
54.5	-5.25984	-0.607033	-0.25	0.648048	1.18164	2.29844	4.13867	6.7793	9.9707	13.0996	15.5688		54.5	-2.35861	-0.0878906	0.0195313	3.58945	6.33008	11.8203	18.2891	28.6504	41.6797	53.0098	61.641		1.81667	0.00297512	0.00078996	8.08167	5.35418
54.6	-5.2793	-0.597267	-0.240234	0.638672	1.17149	2.27852	4.11875	6.72852	9.89101	12.9613	15.432		54.6	-2.34735	-0.0883484	0.00976563	3.55078	6.29062	11.7207	18.1602	28.4297	41.3594	52.5609	61.1219		1.82	0.00295481	0.00070547	8.09833	5.3544
54.7	-5.28828	-0.587967	-0.240623	0.628906	1.16211	2.25938	4.08008	6.68945	9.80078	12.8402	15.2816		54.7	-2.35861	-0.0996094	0.00976563	3.53125	6.24023	11.6504	18.0293	28.209	41.0293	52.141	60.6215		1.82333	0.00291846	0.00082035	8.115	5.35378
54.8	-5.27937	-0.589455	-0.25	0.628517	1.15234	2.2375	4.04883	6.63828	9.71094	12.7305	15.141		54.8	-2.35898	-0.100006	0.0195313	3.51172	6.20117	11.5699	17.9102	27.9902	40.6992	51.7207	60.1016		1.82667	0.00283849	0.00097222	8.13167	5.3544
54.9	-5.28906	-0.589844	-0.25	0.607422	1.14258	2.21836	4.01953	6.57813	9.64063	12.6098	14.9906		54.9	-2.36649	-0.109375	0.0191345	3.49023	6.16016	11.4902	17.7695	27.7695	40.3887	51.3012	59.6024		1.83	0.0032262	0.00114744	8.14833	5.35425
55	-5.30867	-0.589455	-0.238281	0.607422	1.13047	2.19844	3.98977	6.51953	9.55078	12.5	14.8594		55	-2.36874	-0.109375	0.00976563	3.47025	6.13086	11.4102	17.6602	27.559	40.0898	50.9204	59.102		1.83333	0.00327499	0.00127168	8.165	5.35398
55.1	-5.30859	-0.580078	-0.238747	0.597267	1.12109	2.16953	3.95703	6.47852	9.46094	12.3789	14.7094		55.1	-2.36838	-0.100006	0.00976563	3.43945	6.09921	11.3203	17.5195	27.3594	39.7793	50.5117	58.5922		1.83667	0.00325089	0.00127785	8.18167	5.35408
55.2	-5.32781	-0.589844	-0.25	0.587891	1.12063	2.15977	3.92735	6.41797	9.36172	12.2505	14.5707		55.2	-2.36884	-0.109772	0.00976563	3.41992	6.04102	11.2496	17.4102	27.1484	39.4785	50.1016	58.1117		1.84	0.00319975	0.00124132	8.19833	5.3541
55.3	-5.33008	-0.589844	-0.250389	0.577736	1.09961	2.13789	3.89844	6.35938	9.29102	12.1504	14.4301		55.3	-2.37814	-0.119141	0.0214844	3.39844	6.01132	11.1602	17.2793	26.9297	39.1992	49.6918	57.5926		1.84333	0.00330362	0.00124344	8.215	5.35398
55.4	-5.33953	-0.587891	-0.259766	0.568359	1.08945	2.10899	3.86719	6.29883	9.20117	12.0414	14.2793		55.4	-2.36838	-0.109772	0.0210876	3.37851	5.96133	11.0797	17.1602	26.7285	38.9102	49.2816	57.1215		1.84667	0.00342324	0.00095991	8.23167	5.35438
55.5	-5.32929	-0.597267	-0.250389	0.568359	1.07031	2.09922	3.8375	6.25938	9.11133	11.9414	14.1489		55.5	-2.36798	-0.119141	0.0117188	3.33984	5.94101	11.002	17.0488	26.5191	38.6094	48.8809	56.6606		1.85	0.00320609	0.00067707	8.24834	5.35395
55.6	-5.32031	-0.587891	-0.259766	0.56797	1.06992	2.0793	3.80859	6.20898	9.05078	11.8324	14.0121		55.6	-2.35907	-0.119537	0.0117188	3.32031	5.90039	10.9414	16.9492	26.3207	38.3301	48.4902	56.182		1.85333	0.00315773	0.00049617	8.265	5.35439
55.7	-5.32734	-0.597656	-0.260155	0.548828	1.05078	2.05039	3.78867	6.13867	8.96094	11.7402	13.8812		55.7	-2.37814	-0.119141	0.0117188	3.29883	5.87109	10.8906	16.8301	26.1387	38.0293	48.1117	55.7133		1.85667	0.00304975	0.00057294	8.28167	5.35367
55.8	-5.3282	-0.607498	-0.259766	0.548439	1.04063	2.03828	3.74805	6.09922	8.88086	11.6406	13.7402		55.8	-2.37814	-0.119537	0.0117188	3.2793	5.8418	10.8203	16.709	25.959	37.7402	47.7109	55.2523		1.86	0.00301384	0.00060171	8.29833	5.35394
55.9	-5.33906	-0.608986	-0.260155	0.529686	1.03125	2.00938	3.71836	6.03906	8.82031	11.5313	13.6215		55.9	-2.38828	-0.128906	0.0218811	3.25977	5.79102	10.7617	16.5898	25.7695	37.4496	47.3207	54.8012		1.86333	0.00308492	0.00068464	8.315	5.35408
56	-5.33797	-0.599609	-0.260155	0.528908	1.02148	1.99961	3.68945	6	8.75	11.432	13.5004		56	-2.38797	-0.119537	0.03125	3.23984	5.76132	10.6812	16.4785	25.5898	37.1699	46.9199	54.3524		1.86667	0.00294913	0.00072735	8.33167	5.35419
56.1	-5.34961	-0.609375	-0.269531	0.519531	1.0211	1.98008	3.65781	5.94922	8.66992	11.3301	13.3789		56.1	-2.39999	-0.128906	0.0308533	3.20898	5.7207	10.6113	16.3594	25.3984	36.8789	46.5512	53.9106		1.87	0.00307762	0.00092958	8.34833	5.35411
56.2	-5.35906	-0.609375	-0.260155	0.519142	1.00195	1.97031	3.62891	5.91016	8.58984	11.2207	13.2504		56.2	-2.40781	-0.128906	0.0214844	3.18945	5.69141	10.5508	16.2598	25.2188	36.6094	46.1699	53.4613		1.87333	0.00306995	0.00096716	8.365	5.35392
56.3	-5.35899	-0.608986	-0.260155	0.509766	1.00195	1.94844	3.59961	5.85899	8.53125	11.1215	13.1391		56.3	-2.41727	-0.119598	0.0214844	3.16992	5.66211	10.4922	16.1387	25.0391	36.3398	45.8207	53.0313		1.87667	0.00313764	0.00102821	8.38167	5.35438
56.4	-5.35938	-0.599609	-0.269531	0.509766	0.990234	1.9293	3.55859	5.80859	8.47109	11.0195	13.0395		56.4	-2.41916	-0.130859	0.0214844	3.14999	5.63086	10.4316	16.0289	24.8691	36.0488	45.4609	52.6001		1.88	0.00322508	0.00115648	8.39833	5.35381
56.5	-5.37859	-0.608986	-0.269531	0.5093	0.989845	1.90977	3.52891	5.75977	8.41016	10.9102	12.9395		56.5	-2.41953	-0.131256	0.03125	3.12891	5.60156	10.3609	15.9102	24.6992	35.7695	45.1098	52.1723		1.88333	0.0030093	0.00099609	8.415	5.35415
56.6	-5.37891	-0.599609	-0.269997	0.498047	0.970703	1.9	3.5	5.71875	8.34961	10.8008	12.8091		56.6	-2.42743	-0.140625	0.03125	3.10938	5.56992	10.2715	15.7891	24.5195	35.5	44.7504	51.7523		1.88667	0.00320017	0.00109313	8.43167	5.35385
56.7	-5.38875	-0.599609	-0.271484	0.497658	0.960548	1.88977	3.46875	5.68945	8.27148	10.7207	12.6816		56.7	-2.42929	-0.129303	0.03125	3.08984	5.53165	10.2012	15.6602	24.3496	35.2188	44.4004	51.3324		1.89	0.00319502	0.0010804	8.44833	5.35429
56.8	-5.40039	-0.597656	-0.271484	0.487892	0.951172	1.86875	3.43945	5.63828	8.19102	10.6211	12.5703		56.8	-2.44882	-0.138672	0.03125	3.07031	5.50195	10.1109	15.5582	24.1699	34.9492	44.0703	50.932		1.89333	0.00327832	0.00102024	8.465	5.35373
56.9	-5.41766	-0.597733	-0.262108	0.478516	0.941406	1.84727	3.41953	5.58008	8.11172	10.5199	12.4516		56.9	-2.45822	-0.129303	0.0308533	3.05078	5.47031	10.041	15.4395	23.9902	34.6992	43.7309	50.5117		1.89667	0.00324636	0.00105216	8.48167	5.35371
57	-5.42969	-0.608986	-0.271484	0.478516	0.931252	1.8375	3.37891	5.5293	8.06055	10.4203	12.3203		57	-2.45673	-0.138672	0.03125	3.03906	5.42188	9.98196	15.3496	23.8082	34.4492	43.4023	50.102		1.9	0.00343508	0.00104883	8.49834	5.3544
57.1	-5.42969	-0.599609	-0.260155	0.468361	0.921875	1.82774	3.34914	5.49023	7.99023	10.3398	12.2016		57.1	-2.45859	-0.139069	0.03125	3.01953	5.40234	9.90039	15.25	23.6289	34.1895	43.0918	49.6816		1.90333	0.00353142	0.00111816	8.515	5.35391
57.2	-5.4493	-0.599609	-0.26992	0.458984	0.92141	1.81758	3.31836	5.44922	7.91016	10.25	12.0898		57.2	-2.47775	-0.138672	0.03125	2.9996	5.36133	9.83984	15.1289	23.4906	33.9297	42.7621	49.2621		1.90667	0.00345841	0.00128843	8.53167	5.35426
57.3	-5.4586	-0.608986	-0.279297	0.458595	0.900391	1.78867	3.29688	5.41016	7.83984	10.1699	11.9711		57.3	-2.47821	-0.139069	0.0308533	2.98047	5.3418	9.75937	15.0293	23.3184	33.6797	42.4316	48.8617		1.91	0.00355082	0.00132246	8.54833	5.35414
57.4	-5.45906	-0.599998	-0.26992	0.449219	0.900391	1.77891	3.27734	5.35891	7.75977	10.0707	11.8594		57.4	-2.48752	-0.148834	0.03125	2.96094	5.31055	9.67969	14.9195	23.1602	33.4199	42.1211	48.4712		1.91333	0.00339484	0.0013154	8.565	5.35411
57.5	-5.46875	-0.618752	-0.26992	0.449219	0.890625	1.76914	3.24766	5.29883	7.67969	9.99023	11.7309		57.5	-2.47775	-0.148438	0.0308533	2.93945	5.28125	9.63086	14.8184	22.9996	33.1797	41.7816	48.1016		1.91667	0.00336839	0.00138511	8.58167	5.35394
57.6	-5.48836	-0.609375	-0.269531	0.449219	0.880859	1.74766	3.21875	5.25781	7.61094	9.90039	11.6191		57.6	-2.47821	-0.148834	0.0214844	2.92969	5.26172	9.57031	14.7188	22.8203	32.9492	41.4707	47.7133		1.92	0.00316055	0.00124552	8.59833	5.35432
57.7	-5.5	-0.609375	-0.26992	0.44883	0.880859	1.7375	3.1875	5.21875	7.54102	9.81055	11.5297		57.7	-2.48947	-0.158203	0.0214844	2.91016	5.2207	9.51953	14.6289	22.6504	32.6895	41.1504	47.3129		1.92333	0.00314136	0.00134822	8.615	5.35436
57.8	-5.5075	-0.608986	-0.279297	0.439453	0.869141	1.7086	3.15781	5.17773	7.46094	9.70898	11.4492		57.8	-2.48788	-0.148895	0.03125	2.89063	5.20117	9.4707	14.5371	22.4805	32.4688	40.8305	46.9418		1.92667	0.00310917	0.00138318	8.63167	5.35433
57.9	-5.51953	-0.609375	-0.269531	0.439064	0.869141	1.69883	3.12891	5.13867	7.39063	9.62891	11.3402		57.9	-2.49728	-0.160156	0.03125	2.88046	5.17188	9.40039	14.4371	22.3203	32.2188	40.5215	46.5727		1.93	0.00317273	0.0014843	8.64833	5.35401
58	-5.52937	-0.607422	-0.26992	0.419922	0.859375	1.68867	3.09766	5.09766	7.33984	9.52976	11.2598		58	-2.49734	-0.160156	0.0307922	2.85938	5.14063	9.33984	14.3477	22.1602	31.9883	40.2207	46.2012		1.93333	0.00332635	0.00153035	8.665	5.35419
58.1	-5.55039	-0.607033	-0.269531	0.419922	0.858986	1.66953	3.07813	5.06836	7.26172	9.46094	11.1703		58.1	-2.49924	-0.160156	0.0195313	2.84961	5.1207	9.28125	14.2578	22.0293	31.75	39.9106	45.8324		1.93667	0.00339898	0.00141598	8.68167	5.35412
58.2	-5.55859	-0.607498	-0.269997	0.419922	0.839844	1.65938	3.04883	5.02734	7.20117	9.37109	11.0801		58.2	-2.49728	-0.150787	0.0292969	2.83984	5.08203	9.24023	14.1582	21.8594	31.5391	39.6113	45.4809		1.94	0.00366703	0.00157054	8.69833	5.35459
58.3	-5.56805	-0.609375	-0.281639	0.409767	0.839844	1.63828	3.02734	4.97852	7.15039	9.28125	10.9691		58.3	-2.50751	-0.160553	0.0292969	2.82968	5.05078	9.16953	14.0781	21.6895	31.3086	39.3008	45.1406		1.94333	0.00359934	0.00156771	8.715	5.3541
58.4	-5.57031	-0.609375	-0.28125	0.400391	0.829689	1.63789	3.00781	4.95898	7.08984	9.20156	10.8594		58.4	-2.51877	-0.170319	0.0292969	2.81055	5.03125	9.12109	13.9785	21.5387	31.0684	39.0219	44.7914		1.94667	0.00353596	0.00141011	8.73167	5.35423
58.5	-5.58758	-0.618752	-0.281639	0.399925	0.819923	1.60899	2.98828	4.92773	7.05039	9.15039	10.7602		58.5	-2.51913	-0.169922	0.0289001	2.79102	4.99219	9.07031	13.9082	21.3906	30.8496	38.7305	44.4419		1.95	0.00330994	0.00136001	8.74834	5.35444
58.6	-5.59961	-0.609375	-0.291405	0.388672	0.800781	1.59922	2.96836	4.89844	6.98047	9.0918	10.6699		58.6	-2.52853	-0.170319	0.0292969	2.78085	4.96094	9.02148	13.8281	21.25	30.6195	38.4609	44.0824		1.95333	0.00323314	0.00134588	8.765	5.35397
58.7	-5.60899	-0.609375	-0.300781	0.388672	0.800781	1.58945	2.9375	4.87891	6.93164	9.01172	10.5605		58.7	-2.52704	-0.179688	0.0292969	2.76172	4.94141	8.98047	13.7477	21.0898	30.4082	38.1602	43.752		1.95667	0.00327476	0.0014075	8.78167	5.35421
58.8	-5.61844	-0.609375	-0.291405	0.388672	0.790627	1.58907	2.91797	4.84766	6.87109	8.93164	10.4414		58.8	-2.52853	-0.179688	0.0292969	2.73978	4.90195	8.92969	13.6582	20.9707	30.1895	37.8715	43.4125		1.96	0.00317883	0.00135861	8.79833	5.35447
58.9	-5.61875	-0.608986	-0.300781	0.388283	0.78125	1.56992	2.89844	4.80859	6.81055	8.83203	10.3398		58.9	-2.5289	-0.170319	0.0292969	2.70898	4.87109	8.88046	13.5781	20.8398	29.9688	37.5801	43.0824		1.96333	0.00331759	0.00132686	8.815	5.3538
59	-5.61922	-0.609375	-0.30117	0.378906	0.771095	1.55977	2.87852	4.76758	6.76172	8.76211	10.2309		59	-2.53641	-0.179688	0.0386658	2.70898	4.8418	8.81055	13.5078	20.6992	29.7891	37.3105	42.7621		1.96667	0.00346112	0.00134292	8.83167	5.35447
59.1	-5.63984	-0.607422	-0.300781	0.378906	0.751953	1.55039	2.84766	4.72852	6.71133	8.69141	10.1504		59.1	-2.54767	-0.180084	0.0292969	2.68945	4.8125	8.78125	13.4082	20.5797	29.5781	37.041	42.4516		1.97	0.0038407	0.00133816	8.84833	5.35385
59.2	-5.64063	-0.616798	-0.30117	0.367188	0.751953	1.54063	2.83789	4.70898	6.66992	8.62109	10.0707		59.2	-2.5383	-0.189453	0.0289001	2.67969	4.79102	8.74023	13.3184	20.4199	29.3594	36.7598	42.1211		1.97333	0.00402724	0.00145817	8.865	5.35437
59.3	-5.65789	-0.607498	-0.310547	0.366798	0.751564	1.52844	2.81836	4.66797	6.61133	8.55117	9.99062		59.3	-2.52853	-0.18985	0.0195313	2.66953	4.76172	8.69141	13.2578	20.2891	29.1582	36.4902	41.7816		1.97667	0.0040083	0.00139796	8.88167	5.35473
59.4	-5.65977	-0.619141	-0.299217	0.357033	0.732422	1.51719	2.80859	4.63867	6.55078	8.5	9.91016		59.4	-2.52899	-0.199219	0.0195313	2.64844	4.73196	8.64999	13.1875	20.1504	28.959	36.2207	41.4613		1.98	0.00402312	0.00143097	8.89833	5.35416
59.5	-5.66953	-0.618752	-0.308594	0.347656	0.732422	1.50742	2.78867	4.61719	6.51133	8.41992	9.83008		59.5	-2.5383	-0.199615	0.0191345	2.63867	4.70117	8.60156	13.0973	20.0102	28.7383	35.9398	41.1606		1.98333	0.00413819	0.00148251	8.915	5.35482
59.6	-5.66727	-0.619141	-0.299217	0.347656	0.720314	1.49766	2.75977	4.5875	6.44141	8.33984	9.74023		59.6	-2.5383	-0.199219	0.00976563	2.62891	4.67969	8.56055	12.998	19.8789	28.5492	35.6699	40.8501		1.98667	0.00433281	0.00154764	8.93167	5.35423
59.7	-5.66055	-0.618752	-0.308594	0.347267	0.710938	1.4875	2.73828	4.53906	6.38086	8.25977	9.64101		59.7	-2.5383	-0.199677	0.00976563	2.61914	4.65039	8.51172	12.9176	19.75	28.359	35.4102	40.5332		1.99	0.00436852	0.0015261	8.94833	5.35418
59.8	-5.67937	-0.619141	-0.299294	0.337891	0.710548	1.46836	2.71875	4.51758	6.3418	8.18164	9.56055		59.8	-2.53836	-0.220703	0.0210876	2.60898	4.62109	8.46094	12.8184	19.6406	28.1387	35.1504	40.2231		1.99333	0.00440485	0.0014855	8.965	5.35407
59.9	-5.68906	-0.619141	-0.310547	0.337891	0.691406	1.46836	2.69922	4.48828	6.28125	8.12109	9.4707		59.9	-2.54807	-0.210938	0.0117188	2.58984	4.59961	8.40976	12.7383	19.5	27.9691	34.9008	39.9223		1.99667	0.00450964	0.00174474	8.98167	5.35443
60	-5.68867	-0.628906	-0.310936	0.337502	0.681175	1.45821	2.6793	4.4586	6.23086	8.07031	9.39101		60	-2.55783	-0.211334	0.0117188	2.58008	4.56992	8.37109	12.6387	19.3691	27.7891	34.6719	39.602		2	0.00452405	0.00183634	8.99834	5.35417
60.1	-5.68906	-0.628906	-0.310936	0.328125	0.669533	1.43906	2.64844	4.41797	6.19141	8.00977	9.33984		60.1	-2.54807	-0.220703	0.011322	2.58008	4.54102	8.32187	12.5488	19.2305	27.5781	34.4219	39.3008		2.00333	0.00445712	0.00191874	9.015	5.35434
60.2	-5.6993	-0.638672	-0.320313	0.328125	0.660156	1.42891	2.63867	4.38867	6.14063	7.95156	9.23047		60.2	-2.55783	-0.209381	0.0117188	2.55859	4.51953	8.26172	12.4684	19.0898	27.4078	34.1719	38.9711		2.00667	0.00445892	0.00196232	9.03167	5.35422
60.3	-5.7086	-0.648048	-0.310936	0.328125	0.650002	1.41914	2.61914	4.34766	6.11133	7.90039	9.13906		60.3	-2.55789	-0.21875	0.0117188	2.54883	4.49023	8.2207	12.3691	18.9707	27.2191	33.9316	38.6918		2.01	0.0042965	0.00198861	9.04833	5.35459
60.4	-5.70867	-0.638748	-0.310547	0.327736	0.640625	1.4	2.59922	4.31836	6.07031	7.83945	9.04883		60.4	-2.5676	-0.209381	0.011322	2.53906	4.46094	8.18164	12.2891	18.8594	27.0387	33.6914	38.4102		2.01333	0.00428626	0.00200313	9.065	5.35412
60.5	-5.7207	-0.640625	-0.310936	0.318359	0.640236	1.39961	2.56836	4.28906	6.03125	7.75977	8.96875		60.5	-2.56796	-0.21875	0.0117188	2.5289	4.44141	8.14063	12.2094	18.7402	26.8496	33.4613	38.1211		2.01667	0.00429795	0.00181942	9.08167	5.35395
60.6	-5.72859	-0.650002	-0.310936	0.31797	0.630859	1.39024	2.55859	4.25742	5.98008	7.70117	8.89883		60.6	-2.58719	-0.209381	0.0117188	2.50977	4.40976	8.0914	12.1578	18.6289	26.6992	33.2207	37.8207		2.02	0.00445505	0.00174832	9.09833	5.35418
60.7	-5.74961	-0.650391	-0.320313	0.320313	0.621094	1.38985	2.5386	4.21875	5.93164	7.63125	8.83984		60.7	-2.58868	-0.21875	0.0210266	2.5	4.37109	8.03125	12.0801	18.5195	26.5102	33.002	37.5316		2.02333	0.00430409	0.00160978	9.115	5.35452
60.8	-5.75977	-0.650391	-0.310936	0.320313	0.620705	1.38047	2.50781	4.17969	5.88086	7.58008	8.75977		60.8	-2.57932	-0.21875	0.00976563	2.48984	4.35156	7.99179	12	18.391	26.3379	32.7719	37.2813		2.02667	0.00392149	0.00133346	9.13167	5.35392
60.9	-5.76765	-0.660156	-0.308594	0.319923	0.611328	1.36836	2.48828	4.14805	5.83008	7.53125	8.67969		60.9	-2.58908	-0.21875	0.00976563	2.4707	4.33047	7.94141	11.9297	18.2793	26.1777	32.5508	37.0005		2.03	0.00391418	0.00121966	9.14833	5.35453
61	-5.7793	-0.657814	-0.308983	0.310547	0.611328	1.35899	2.47852	4.11914	5.80078	7.46094	8.60984		61	-2.59689	-0.209381	0.0195313	2.46094	4.32031	7.89258	11.8394	18.1602	25.998	32.3105	36.7231		2.03333	0.00387704	0.00113617	9.165	5.35438
61.1	-5.7989	-0.657814	-0.308594	0.310547	0.610939	1.3586	2.4668	4.08984	5.75195	7.40039	8.55078		61.1	-2.60672	-0.21875	0.0191345	2.46094	4.30078	7.85156	11.75	18.0586	25.8188	32.082	36.4727		2.03667	0.00381683	0.00113707	9.18167	5.35466
61.2	-5.82031	-0.648438	-0.309059	0.310081	0.601173	1.33945	2.44688	4.0582	5.71094	7.33008	8.46094		61.2	-2.60861	-0.21875	0.00976563	2.43945	4.28085	7.8125	11.6699	17.9395	25.6406	31.8617	36.2016		2.04	0.00347537	0.00112205	9.19833	5.35394
61.3	-5.83758	-0.658203	-0.310547	0.298828	0.581642	1.33899	2.42773	4.01953	5.66016	7.26015	8.39063		61.3	-2.60898	-0.208984	0.00976563	2.42929	4.25	7.78125	11.6094	17.8496	25.4609	31.6504	35.9414		2.04333	0.00372032	0.00122194	9.215	5.35432
61.4	-5.83945	-0.658203	-0.310547	0.298439	0.572266	1.31797	2.4082	3.98828	5.62109	7.20117	8.31055		61.4	-2.62814	-0.208984	0.0191345	2.41016	4.23047	7.74219	11.5488	17.7305	25.2813	31.4199	35.6723		2.04667	0.00392383	0.00137207	9.23167	5.3545
61.5	-5.83945	-0.66758	-0.310936	0.289063	0.572266	1.3082	2.38867	3.95898	5.58008	7.14063	8.25039		61.5	-2.62625	-0.208984	0.00976563	2.41016	4.21094	7.70117	11.4684	17.6191	25.1098	31.1816	35.4027		2.05	0.0039106	0.00143632	9.24834	5.35438
61.6	-5.84773	-0.658203	-0.310547	0.288673	0.5718	1.30782	2.37656	3.93945	5.54102	7.07031	8.19141		61.6	-2.63791	-0.209381	0.00976563	2.39999	4.19101	7.65189	11.3883	17.5098	24.9395	30.9516	35.1309		2.05333	0.0040012	0.00160043	9.265	5.35413
61.7	-5.85899	-0.66758	-0.310547	0.278908	0.560547	1.28867	2.34766	3.90977	5.50195	7.0293	8.12148		61.7	-2.63791	-0.21875	0.0191345	2.38086	4.17188	7.59961	11.3301	17.3887	24.7793	30.7402	34.8813		2.05667	0.00414113	0.00154028	9.28167	5.3545
61.8	-5.86844	-0.668045	-0.310936	0.269531	0.560158	1.28828	2.33828	3.86914	5.46133	6.9707	8.05078		61.8	-2.64767	-0.209381	0.00976563	2.3707	4.15039	7.56992	11.2598	17.2695	24.6094	30.5098	34.641		2.06	0.00440843	0.00149971	9.29833	5.35455
61.9	-5.86835	-0.669922	-0.310547	0.269531	0.540627	1.26914	2.33789	3.83984	5.41016	6.91016	7.99023		61.9	-2.64774	-0.21875	0.0093689	2.35156	4.13086	7.50977	11.2202	17.1695	24.4613	30.3008	34.3809		2.06333	0.00456454	0.00141077	9.315	5.35388
62	-5.86875	-0.669922	-0.310936	0.269142	0.53125	1.26875	2.31797	3.82031	5.36094	6.84961	7.91992		62	-2.65939	-0.21875	0.00976563	2.33984	4.12109	7.46094	11.1387	17.0488	24.3203	30.0801	34.1215		2.06667	0.00474516	0.00147042	9.33167	5.35475
62.1	-5.86883	-0.679298	-0.310936	0.259766	0.53125	1.24961	2.29883	3.78906	5.3207	6.80078	7.84961		62.1	-2.65781	-0.219208	0.00976563	2.32962	4.10117	7.41016	11.0977	16.9707	24.1699	29.8809	33.8716		2.07	0.00485193	0.00154045	9.34833	5.35475
62.2	-5.87968	-0.669922	-0.320702	0.259377	0.521095	1.24961	2.28672	3.75977	5.29102	6.75	7.76992		62.2	-2.67657	-0.220703	0.00976563	2.30859	4.08203	7.3707	11.0387	16.85	24.0098	29.6801	33.6332		2.07333	0.00480633	0.00149016	9.365	5.35415
62.3	-5.85859	-0.679298	-0.320313	0.25	0.51133	1.23946	2.26758	3.74023	5.25	6.70117	7.71094		62.3	-2.66766	-0.2211	0.0210876	2.29883	4.06055	7.33008	10.9883	16.7598	23.8691	29.4805	33.3832		2.07667	0.00476097	0.0015503	9.38167	5.3546
62.4	-5.86875	-0.669922	-0.320702	0.25	0.501953	1.23008	2.24805	3.72852	5.2207	6.65039	7.64101		62.4	-2.68869	-0.230469	0.0117188	2.28906	4.05078	7.29102	10.9277	16.6504	23.7211	29.291	33.1523		2.08	0.00451419	0.00142925	9.39833	5.35408
62.5	-5.87812	-0.66758	-0.330078	0.249611	0.501953	1.22969	2.22852	3.69922	5.18164	6.58984	7.58984		62.5	-2.69846	-0.220703	0.0117188	2.26953	4.03125	7.25	10.857	16.5586	23.5894	29.0898	32.9125		2.08333	0.00441376	0.00140313	9.415	5.35424
62.6	-5.88797	-0.667969	-0.320702	0.240234	0.501564	1.21992	2.21875	3.66953	5.14063	6.54102	7.5293		62.6	-2.70822	-0.2211	0.0210876	2.25937	4.02148	7.20117	10.7891	16.4492	23.4395	28.8906	32.6816		2.08667	0.00411352	0.00141761	9.43167	5.35483
62.7	-5.88984	-0.667969	-0.330078	0.240234	0.492188	1.19883	2.2086	3.64063	5.10156	6.5	7.43984		62.7	-2.70633	-0.240234	0.0117188	2.23828	4.00156	7.16016	10.7188	16.3496	23.2891	28.7016	32.4516		2.09	0.00416524	0.00133117	9.44833	5.35477
62.8	-5.8875	-0.677345	-0.330544	0.239845	0.492188	1.19844	2.17773	3.61914	5.07031	6.43945	7.38867		62.8	-2.71799	-0.230469	0.0117188	2.22852	3.98047	7.12109	10.6484	16.2598	23.1289	28.5289	32.2109		2.09333	0.00413446	0.00143407	9.465	5.35485
62.9	-5.87812	-0.667969	-0.341797	0.230469	0.491798	1.1793	2.16758	3.58938	5.03125	6.39063	7.32031		62.9	-2.71799	-0.230865	0.011322	2.21835	3.96054	7.08984	10.5875	16.1602	22.9902	28.35	31.9707		2.09667	0.00414033	0.0015551	9.48167	5.35417
63	-5.88797	-0.677811	-0.342186	0.230003	0.482033	1.1793	2.14844	3.55859	5	6.33984	7.25		63	-2.72775	-0.228516	0.0117188	2.19922	3.94141	7.05078	10.5098	16.0484	22.8402	28.1508	31.7426		2.1	0.00429408	0.00176187	9.49834	5.35478
63.1	-5.88945	-0.679298	-0.339844	0.218361	0.472191	1.17883	2.13867	3.53711	4.9707	6.29102	7.18984		63.1	-2.72742	-0.228912	0.0117188	2.19882	3.92188	7.01172	10.4488	15.9496	22.6988	27.9805	31.5219		2.10333	0.00408717	0.00187938	9.515	5.35482
63.2	-5.87852	-0.679688	-0.339844	0.208984	0.460938	1.15781	2.11875	3.51758	4.93164	6.24023	7.13867		63.2	-2.72971	-0.238281	0.011322	2.17969	3.90234	6.98984	10.3496	15.8398	22.5195	27.7695	31.3105		2.10667	0.0044202	0.00193724	9.53167	5.35421
63.3	-5.8875	-0.689064	-0.340233	0.208984	0.460548	1.15781	2.09961	3.48828	4.89063	6.20117	7.08984		63.3	-2.72775	-0.238678	0.00195313	2.16953	3.89218	6.94141	10.2988	15.75	22.3691	27.5703	31.0805		2.11	0.00428638	0.00223667	9.54833	5.35497
63.4	-5.88789	-0.679688	-0.349609	0.208595	0.451172	1.14766	2.08984	3.45703	4.85156	6.16016	7.03945		63.4	-2.72775	-0.248047	0.00195313	2.15039	3.87109	6.92188	10.2379	15.6383	22.2211	27.3906	30.8809		2.11333	0.00428816	0.00219217	9.565	5.3547
63.5	-5.88797	-0.689064	-0.340233	0.199219	0.450783	1.13828	2.08984	3.43711	4.80078	6.12109	6.98828		63.5	-2.73758	-0.238281	0.00195313	2.14063	3.85156	6.88086	10.1797	15.5293	22.0801	27.1899	30.682		2.11667	0.00417113	0.00211227	9.58167	5.35511
63.6	-5.8996	-0.679688	-0.349609	0.19883	0.429688	1.12852	2.06836	3.41797	4.77148	6.07031	6.92969		63.6	-2.73947	-0.238678	0.00149536	2.13086	3.83157	6.8414	10.1387	15.4395	21.9297	27.0313	30.4902		2.12	0.00415455	0.00206694	9.59833	5.35471
63.7	-5.89922	-0.679298	-0.339844	0.189453	0.441017	1.11875	2.05859	3.38867	4.73047	6.01953	6.86961		63.7	-2.74884	-0.248047	0	2.13086	3.81055	6.80078	10.0894	15.3496	21.7891	26.832	30.2715		2.12333	0.00426117	0.00210508	9.615	5.35459
63.8	-5.89765	-0.669922	-0.340233	0.19883	0.431641	1.11836	2.04844	3.36914	4.70117	5.98047	6.84133		63.8	-2.73752	-0.238678	-0.000396729	2.11874	3.80038	6.76172	10.0297	15.2598	21.6504	26.6426	30.061		2.12667	0.00393013	0.00194327	9.63167	5.35407
63.9	-5.90703	-0.66758	-0.339844	0.189064	0.419922	1.09922	2.0293	3.34727	4.66016	5.93945	6.77		63.9	-2.74728	-0.248047	0	2.09961	3.76953	6.74179	9.97812	15.1699	21.5098	26.4711	29.8613		2.13	0.00401976	0.00182166	9.64833	5.35469
64	-5.9075	-0.667969	-0.330467	0.179688	0.419533	1.09922	2.01953	3.31836	4.63086	5.88086	6.73047		64	-2.74734	-0.248505	0	2.08945	3.75977	6.71094	9.91992	15.1	21.3594	26.3223	29.6527		2.13333	0.00407284	0.00167573	9.665	5.35501
64.1	-5.91875	-0.667969	-0.339844	0.179298	0.410156	1.08907	2.00977	3.28906	4.60156	5.83945	6.68164		64.1	-2.7496	-0.25	0	2.07031	3.73984	6.67188	9.88828	15.0293	21.209	26.1625	29.4727		2.13667	0.00405625	0.00168136	9.68167	5.3548
64.2	-5.90937	-0.677734	-0.330078	0.179688	0.410156	1.07969	1.99961	3.2793	4.57031	5.79102	6.63125		64.2	-2.759	-0.250397	0.00976563	2.06055	3.7207	6.64063	9.83008	14.9488	21.0898	26.002	29.2621		2.14	0.00401242	0.00165874	9.69833	5.35458
64.3	-5.91875	-0.677811	-0.330467	0.179298	0.410156	1.06797	1.97852	3.25742	4.53125	5.74023	6.58984		64.3	-2.76682	-0.259766	0.0093689	2.04102	3.70117	6.61133	9.7886	14.8691	20.9801	25.8418	29.0723		2.14333	0.00400135	0.00143906	9.715	5.35478
64.4	-5.91914	-0.689064	-0.340233	0.179688	0.409767	1.06758	1.96828	3.22852	4.5	5.69141	6.54102		64.4	-2.77625	-0.259766	0	2.04062	3.67969	6.57187	9.74805	14.7695	20.85	25.6723	28.8813		2.14667	0.00428699	0.00161641	9.73167	5.35465
64.5	-5.92703	-0.679298	-0.339844	0.179222	0.400002	1.04844	1.94727	3.20898	4.45117	5.65039	6.4707		64.5	-2.76877	-0.250397	0.00976563	2.02188	3.65976	6.53125	9.69727	14.6992	20.75	25.5117	28.6914		2.15	0.00434104	0.00148939	9.74834	5.35456
64.6	-5.93867	-0.669533	-0.340233	0.167969	0.390625	1.04844	1.9375	3.18906	4.41016	5.62148	6.41055		64.6	-2.76877	-0.259766	0.0191345	2.01953	3.64063	6.50156	9.65781	14.6191	20.6191	25.3613	28.4824		2.15333	0.00419142	0.00163939	9.765	5.35491
64.7	-5.93867	-0.669922	-0.339844	0.16758	0.390236	1.03828	1.91758	3.1582	4.38086	5.58008	6.37109		64.7	-2.77814	-0.259766	0.00976563	2.00937	3.62109	6.45117	9.60742	14.5488	20.4805	25.2113	28.2719		2.15667	0.00434162	0.00167681	9.78167	5.35498
64.8	-5.94804	-0.669922	-0.340309	0.158203	0.380859	1.01914	1.89844	3.13867	4.35156	5.54102	6.30078		64.8	-2.77814	-0.260162	0.0210876	1.99023	3.60117	6.42188	9.55859	14.4805	20.3496	25.041	28.1016		2.16	0.00445732	0.00167983	9.79833	5.35457
64.9	-5.94891	-0.669533	-0.342186	0.167969	0.38047	1.01914	1.88867	3.11914	4.32031	5.49023	6.23086		64.9	-2.76688	-0.259766	0.0117188	1.98047	3.58203	6.39258	9.50781	14.4199	20.2402	24.852	27.9008		2.16333	0.00436021	0.00203997	9.815	5.35446
65	-5.95937	-0.669922	-0.351563	0.16758	0.371094	1.01914	1.87891	3.10899	4.30078	5.45117	6.16016		65	-2.76877	-0.259766	0.0117188	1.97031	3.57031	6.36087	9.44922	14.3496	20.1289	24.6914	27.7305		2.16667	0.00445144	0.00205373	9.83167	5.35511
65.1	-5.94843	-0.669922	-0.340233	0.158203	0.371094	1.00899	1.86719	3.08008	4.26172	5.40039	6.10938		65.1	-2.77853	-0.259766	0.011322	1.95117	3.54102	6.32031	9.41757	14.2598	20.0191	24.5316	27.5215		2.17	0.00450222	0.00221801	9.84833	5.35476
65.2	-5.94843	-0.679298	-0.349609	0.158203	0.370628	0.999611	1.85742	3.06836	4.23047	5.35938	6.05078		65.2	-2.7879	-0.260162	0.00195313	1.94141	3.53125	6.30078	9.36914	14.1797	19.8906	24.3711	27.3207		2.17333	0.00486643	0.00221254	9.865	5.35458
65.3	-5.96796	-0.669533	-0.340233	0.157814	0.359375	0.989456	1.8375	3.03906	4.21055	5.32031	6		65.3	-2.77853	-0.259766	0.011322	1.93164	3.51172	6.26913	9.32773	14.0898	19.7598	24.2109	27.1602		2.17667	0.00490413	0.00237821	9.88167	5.35471
65.4	-5.96796	-0.669922	-0.349998	0.148048	0.359375	0.98008	1.81836	3.01914	4.18164	5.2793	5.93945		65.4	-2.78595	-0.259766	0.00195313	1.93164	3.50195	6.2207	9.26953	14	19.6504	24.0609	26.9902		2.18	0.00500005	0.00253597	9.89833	5.35531
65.5	-5.96765	-0.667969	-0.349609	0.138283	0.370705	0.969849	1.80859	3	4.16016	5.23047	5.88125		65.5	-2.77664	-0.259766	0.00195313	1.91992	3.48007	6.20117	9.21875	13.9395	19.5195	23.9199	26.791		2.18333	0.00555058	0.00261325	9.915	5.35435
65.6	-5.97031	-0.66758	-0.349609	0.138672	0.361328	0.94883	1.79883	2.97813	4.13086	5.18945	5.82031		65.6	-2.7879	-0.260162	0.011322	1.9097	3.46094	6.16992	9.1582	13.8691	19.4004	23.7793	26.6117		2.18667	0.00581583	0.00270587	9.93167	5.35476
65.7	-5.98945	-0.667969	-0.349998	0.138672	0.361328	0.94883	1.78867	2.94922	4.11133	5.15039	5.7793		65.7	-2.7883	-0.259766	0.00195313	1.89844	3.44141	6.14023	9.10938	13.7891	19.2891	23.5996	26.4414		2.19	0.00624454	0.00278318	9.94833	5.35485
65.8	-5.98711	-0.667969	-0.349609	0.138283	0.360939	0.939064	1.76758	2.92969	4.08008	5.10938	5.72109		65.8	-2.7883	-0.248444	0.0117188	1.88867	3.43124	6.11133	9.05859	13.6992	19.1895	23.4492	26.2602		2.19333	0.00646701	0.00289736	9.965	5.35543
65.9	-5.97781	-0.677345	-0.349998	0.128517	0.339844	0.939064	1.74766	2.91016	4.05078	5.08008	5.68945		65.9	-2.78836	-0.257813	0.011261	1.87851	3.40234	6.08984	9.01953	13.6191	19.0898	23.3008	26.1016		2.19667	0.00684267	0.00284282	9.98167	5.35475
66	-5.98945	-0.668045	-0.359764	0.119141	0.339844	0.939064	1.72852	2.90039	4.02148	5.04102	5.64063		66	-2.79807	-0.257813	0	1.86914	3.39063	6.06055	8.96875	13.5094	18.959	23.1606	25.9223		2.2	0.00740548	0.00290616	9.99834	5.35492
66.1	-5.98945	-0.679688	-0.369141	0.128517	0.339455	0.926956	1.71836	2.87891	3.99023	5.00977	5.6		66.1	-2.79807	-0.248047	0	1.85938	3.37109	6.04062	8.92969	13.4102	18.8398	23.0098	25.7426		2.20333	0.00759971	0.00301204	10.015	5.35465
66.2	-5.99961	-0.679298	-0.369141	0.119141	0.330078	0.917969	1.69922	2.85891	3.9707	4.9707	5.58008		66.2	-2.80783	-0.248444	0.00976563	1.84921	3.36133	5.99023	8.87891	13.3301	18.7406	22.8501	25.5918		2.20667	0.00793429	0.00295174	10.0317	5.35496
66.3	-6.0075	-0.669922	-0.359375	0.118675	0.330078	0.917191	1.68945	2.82813	3.94141	4.91992	5.51953		66.3	-2.80789	-0.257813	0.0093689	1.83984	3.3418	5.96094	8.83789	13.25	18.6504	22.7207	25.4316		2.21	0.00815124	0.00295737	10.0483	5.35511
66.4	-6.02851	-0.669922	-0.359375	0.117188	0.330078	0.907814	1.67969	2.81836	3.91016	4.88086	5.46914		66.4	-2.81955	-0.257813	0	1.83008	3.33203	5.94101	8.78906	13.1895	18.5488	22.582	25.252		2.21333	0.00813247	0.00297518	10.065	5.35495
66.5	-6.02851	-0.679298	-0.35984	0.116798	0.329689	0.898048	1.66797	2.79883	3.90039	4.83008	5.42969		66.5	-2.81796	-0.248444	0.0093689	1.81992	3.3125	5.91211	8.74765	13.1191	18.4395	22.4414	25.0727		2.21667	0.00842101	0.00293089	10.0817	5.35501
66.6	-6.02898	-0.679688	-0.361328	0.107033	0.320313	0.887894	1.65781	2.78672	3.87109	4.80078	5.37891		66.6	-2.82736	-0.257813	0	1.80078	3.30078	5.88086	8.67969	13.0504	18.3301	22.3012	24.9023		2.22	0.00837144	0.00303202	10.0983	5.35461
66.7	-6.03867	-0.679298	-0.361717	0.0976563	0.310547	0.878517	1.64844	2.75781	3.8418	4.75977	5.31875		66.7	-2.82742	-0.25827	0	1.80078	3.28125	5.85156	8.63867	12.9512	18.2305	22.1719	24.7426		2.22333	0.00841525	0.00297448	10.115	5.35516
66.8	-6.04804	-0.679688	-0.371094	0.107033	0.310547	0.878517	1.63867	2.73828	3.82031	4.7207	5.28906		66.8	-2.82932	-0.259766	-0.000396729	1.78906	3.27109	5.82031	8.57813	12.9102	18.1383	22.041	24.582		2.22667	0.00837443	0.00310872	10.1317	5.35454
66.9	-6.04852	-0.677345	-0.361717	0.0976563	0.310158	0.878517	1.62852	2.72852	3.80078	4.66992	5.24805		66.9	-2.83908	-0.260162	-0.00976563	1.78906	3.25195	5.80078	8.5293	12.8398	18.0098	21.9008	24.432		2.23	0.00825618	0.00313781	10.1483	5.35478
67	-6.05078	-0.677734	-0.371094	0.108986	0.300781	0.868362	1.60938	2.7086	3.78125	4.64063	5.20945		67	-2.83749	-0.269531	0	1.7793	3.24219	5.77148	8.48828	12.7695	17.9102	21.791	24.2715		2.23333	0.00827671	0.00322005	10.165	5.35476
67.1	-6.08015	-0.677345	-0.361717	0.0992203	0.300781	0.858986	1.59961	2.6875	3.76172	4.60938	5.18164		67.1	-2.85712	-0.269928	-0.000396729	1.7793	3.23242	5.75195	8.44922	12.7203	17.8105	21.6508	24.1117		2.23667	0.00835512	0.00327689	10.1817	5.35523
67.2	-6.08945	-0.677734	-0.371094	0.0898438	0.300781	0.858986	1.58984	2.66797	3.74023	4.57031	5.13086		67.2	-2.87814	-0.279297	-0.00976563	1.76913	3.22266	5.72031	8.41953	12.6508	17.7203	21.5313	23.9707		2.24	0.00848874	0.00323274	10.1983	5.35527
67.3	-6.09023	-0.677345	-0.371094	0.0992203	0.310158	0.858597	1.57961	2.64844	3.72031	4.54102	5.08984		67.3	-2.87814	-0.269928	-0.00976563	1.75	3.20117	5.69141	8.36914	12.609	17.6094	21.4199	23.8203		2.24333	0.00858588	0.00334407	10.215	5.35494
67.4	-6.10672	-0.677811	-0.371483	0.0898438	0.300781	0.84922	1.55859	2.63867	3.68164	4.50977	5.03164		67.4	-2.88837	-0.279297	-0.000396729	1.75	3.19141	5.67188	8.33008	12.5313	17.5098	21.2914	23.6602		2.24667	0.00877852	0.00344129	10.2317	5.35492
67.5	-6.10039	-0.689453	-0.380859	0.0894547	0.290627	0.839455	1.54649	2.61875	3.66211	4.48047	5		67.5	-2.89923	-0.279297	-0.00976563	1.74023	3.18164	5.65274	8.29883	12.4707	17.4199	21.191	23.5004		2.25	0.00880851	0.00350853	10.2483	5.35491
67.6	-6.1282	-0.69883	-0.369141	0.0800781	0.28125	0.839066	1.52734	2.59766	3.63086	4.43906	4.96094		67.6	-2.89804	-0.279297	-0.00976563	1.73984	3.17142	5.63086	8.25	12.4004	17.3102	21.0703	23.3516		2.25333	0.00893742	0.00351524	10.265	5.35485
67.7	-6.12891	-0.699219	-0.36953	0.0893784	0.28125	0.819923	1.51758	2.58789	3.61094	4.40078	4.92031		67.7	-2.90744	-0.279297	-0.0101624	1.73087	3.15039	5.61133	8.19922	12.3102	17.2012	20.9418	23.2114		2.25667	0.00867529	0.00369839	10.2817	5.35505
67.8	-6.13875	-0.699219	-0.378906	0.078125	0.28125	0.819534	1.50742	2.57813	3.57227	4.3707	4.89063		67.8	-2.91727	-0.269928	-0.0195313	1.73007	3.13086	5.58163	8.14844	12.25	17.0996	20.8203	23.0625		2.26	0.00880835	0.00375065	10.2983	5.35503
67.9	-6.15078	-0.708595	-0.369141	0.0878906	0.280785	0.810158	1.48828	2.55859	3.55078	4.33047	4.85976		67.9	-2.91953	-0.279297	-0.0195313	1.7207	3.13086	5.54102	8.10938	12.1816	17	20.7109	22.8926		2.26333	0.00869227	0.00350133	10.315	5.35488
68	-6.16766	-0.708984	-0.359375	0.0875015	0.269531	0.809769	1.47813	2.54883	3.53086	4.31055	4.81055		68	-2.93869	-0.269928	-0.0195313	1.71054	3.11914	5.52148	8.06836	12.0898	16.9195	20.5902	22.7328		2.26667	0.00843564	0.0033046	10.3317	5.35525
68.1	-6.17969	-0.708595	-0.359375	0.0777359	0.269531	0.800392	1.46875	2.5293	3.49258	4.2793	4.76953		68.1	-2.93719	-0.289063	-0.0101624	1.69141	3.10938	5.50195	8.03906	12.0098	16.7988	20.4711	22.6016		2.27	0.00851638	0.00333864	10.3483	5.35521
68.2	-6.18906	-0.708984	-0.359375	0.0683594	0.269531	0.790627	1.45898	2.51914	3.48203	4.25	4.74023		68.2	-2.94846	-0.279694	-0.0195313	1.67969	3.09961	5.48007	8	11.9609	16.6992	20.3691	22.4531		2.27333	0.0084082	0.00332769	10.365	5.35506
68.3	-6.18719	-0.71875	-0.359375	0.0683594	0.269142	0.790237	1.44883	2.49805	3.44141	4.2207	4.71133		68.3	-2.94882	-0.289063	-0.0195313	1.67929	3.08945	5.44141	7.95898	11.9004	16.6094	20.2305	22.3129		2.27667	0.00835785	0.0030503	10.3817	5.35522
68.4	-6.19922	-0.718361	-0.359375	0.0679703	0.259766	0.780861	1.42773	2.4789	3.42188	4.18945	4.66992		68.4	-2.95822	-0.279297	-0.019989	1.66992	3.06055	5.42188	7.91016	11.8398	16.5195	20.1094	22.1621		2.28	0.00810005	0.00294669	10.3983	5.35469
68.5	-6.1993	-0.718361	-0.349998	0.0683594	0.25	0.780861	1.41797	2.47852	3.40188	4.16055	4.62891		68.5	-2.95673	-0.279694	-0.03125	1.66016	3.05078	5.39218	7.88867	11.7813	16.4395	19.9711	22.0316		2.28333	0.00803331	0.00296645	10.415	5.35508
68.6	-6.21914	-0.71875	-0.359375	0.0679703	0.249611	0.768677	1.41797	2.45898	3.35938	4.15039	4.58984		68.6	-2.97775	-0.279297	-0.03125	1.66016	3.04062	5.36133	7.85001	11.7207	16.3477	19.8398	21.8926		2.28667	0.00775937	0.00306844	10.4317	5.35536
68.7	-6.24773	-0.718826	-0.359375	0.0585938	0.240234	0.757423	1.40781	2.44922	3.34961	4.11914	4.53945		68.7	-2.97775	-0.279755	-0.019928	1.65039	3.02148	5.33203	7.82813	11.6816	16.2695	19.709	21.7621		2.29	0.00754063	0.00289269	10.4483	5.35526
68.8	-6.24023	-0.73008	-0.359375	0.0582047	0.240234	0.757423	1.38867	2.43945	3.32969	4.08984	4.50977		68.8	-2.96844	-0.279297	-0.0292969	1.65039	3.02148	5.3125	7.7793	11.6406	16.1988	19.5903	21.6211		2.29333	0.00774356	0.0030425	10.465	5.35549
68.9	-6.25945	-0.730469	-0.349998	0.0488281	0.240234	0.747658	1.37891	2.42773	3.30117	4.06055	4.45898		68.9	-2.98984	-0.279297	-0.0292969	1.64017	3	5.29056	7.73828	11.5898	16.1098	19.4824	21.4711		2.29667	0.00785649	0.00332591	10.4817	5.35496
69	-6.25977	-0.730469	-0.359375	0.0585938	0.239845	0.747658	1.37852	2.4082	3.28906	4.0293	4.42031		69	-2.99728	-0.279297	-0.0195313	1.61914	2.98984	5.25	7.69922	11.5313	16.0484	19.3613	21.3613		2.3	0.00774733	0.00341807	10.4983	5.35496
69.1	-6.27891	-0.740234	-0.35984	0.0582047	0.230469	0.747269	1.35938	2.38867	3.26914	4.01015	4.39844		69.1	-2.99774	-0.279694	-0.019928	1.61914	2.9707	5.23047	7.6582	11.4902	15.959	19.2422	21.2211		2.30333	0.00771972	0.00347789	10.515	5.35529
69.2	-6.28914	-0.749611	-0.371094	0.0488281	0.220703	0.737892	1.35938	2.37852	3.23047	3.99023	4.35		69.2	-3.009	-0.279297	-0.0292969	1.60938	2.96094	5.21094	7.62891	11.4512	15.8887	19.1406	21.0918		2.30667	0.00797591	0.00357281	10.5317	5.35571
69.3	-6.29844	-0.75	-0.371094	0.0488281	0.220703	0.728127	1.34922	2.35	3.21094	3.95937	4.32813		69.3	-3.00937	-0.279694	-0.0292969	1.60938	2.95078	5.19922	7.60898	11.3906	15.8086	19.0215	20.9414		2.31	0.00792778	0.00374701	10.5483	5.35499
69.4	-6.29852	-0.759377	-0.371094	0.048439	0.220314	0.727737	1.33008	2.34727	3.18945	3.93945	4.28906		69.4	-3.01682	-0.279297	-0.0296936	1.59961	2.93164	5.17969	7.56836	11.3199	15.7285	18.9316	20.8207		2.31333	0.00768855	0.00364431	10.565	5.35554
69.5	-6.31055	-0.748047	-0.361717	0.0488281	0.210938	0.717972	1.33008	2.32813	3.16992	3.91016	4.25047		69.5	-3.01688	-0.279694	-0.0292969	1.59921	2.92188	5.15976	7.5293	11.2402	15.6484	18.8227	20.7016		2.31667	0.00779751	0.00347684	10.5817	5.35488
69.6	-6.32734	-0.757423	-0.371094	0.0488281	0.210938	0.69883	1.31789	2.31836	3.14063	3.87891	4.23086		69.6	-3.01877	-0.289063	-0.0292969	1.58008	2.91016	5.13086	7.48828	11.1816	15.568	18.7207	20.5801		2.32	0.00780067	0.00346942	10.5983	5.35486
69.7	-6.31844	-0.757813	-0.371094	0.0483627	0.210548	0.69883	1.30664	2.29883	3.12109	3.84961	4.21094		69.7	-3.01913	-0.289063	-0.0296936	1.58008	2.90039	5.11133	7.46835	11.1406	15.4883	18.6113	20.4609		2.32333	0.00818282	0.00348548	10.615	5.35537
69.8	-6.33945	-0.767578	-0.371094	0.0367203	0.201172	0.689064	1.30664	2.28906	3.09961	3.83008	4.17969		69.8	-3.0383	-0.279297	-0.0390625	1.58008	2.88086	5.08984	7.42969	11.0703	15.4082	18.4922	20.3403		2.32667	0.0080859	0.00341054	10.6317	5.35499
69.9	-6.33953	-0.777344	-0.381248	0.0273438	0.201172	0.689064	1.29688	2.26953	3.08945	3.79883	4.14063		69.9	-3.03641	-0.279694	-0.0390625	1.58047	2.87109	5.07031	7.38867	11.0117	15.3184	18.3906	20.2324		2.33	0.00803103	0.0033553	10.6483	5.35517
70	-6.34922	-0.776955	-0.380859	0.0273438	0.201172	0.689064	1.29649	2.25938	3.05078	3.77	4.1		70	-3.0383	-0.289063	-0.0296936	1.57773	2.87109	5.05078	7.35938	10.9414	15.2383	18.2617	20.1234		2.33333	0.00812104	0.00345447	10.665	5.35547
70.1	-6.34882	-0.77742	-0.380859	0.0367203	0.200783	0.688675	1.27734	2.23828	3.03125	3.76172	4.09023		70.1	-3.0383	-0.279297	-0.0390625	1.56836	2.86093	5.03125	7.33008	10.8809	15.1582	18.1625	20.0023		2.33667	0.00794476	0.00348835	10.6817	5.35502
70.2	-6.34922	-0.788673	-0.380859	0.0273438	0.191406	0.669533	1.27734	2.22852	3.00977	3.73047	4.05078		70.2	-3.0383	-0.279694	-0.0394592	1.55859	2.8418	5.00937	7.29883	10.8105	15.0781	18.0703	19.9023		2.34	0.00813504	0.0034931	10.6983	5.35526
70.3	-6.3575	-0.779297	-0.381248	0.0273438	0.191406	0.669144	1.26758	2.21875	2.99023	3.6918	4.01953		70.3	-3.04773	-0.289063	-0.0390625	1.55859	2.83203	4.98047	7.26953	10.75	15	17.9805	19.7816		2.34333	0.00782812	0.00345058	10.715	5.35516
70.4	-6.36875	-0.789063	-0.390236	0.0269547	0.191406	0.659767	1.26758	2.19922	2.9707	3.67188	3.98047		70.4	-3.03867	-0.289459	-0.0492249	1.55859	2.82031	4.96094	7.23984	10.6909	14.9391	17.8715	19.6816		2.34667	0.00796592	0.00347065	10.7317	5.35552
70.5	-6.36883	-0.798439	-0.371483	0.0175781	0.191406	0.659767	1.25742	2.17969	2.95117	3.65039	3.93984		70.5	-3.05783	-0.289063	-0.0585938	1.55859	2.81055	4.94141	7.19922	10.6391	14.8398	17.7617	19.5512		2.35	0.00809618	0.0033743	10.7483	5.35501
70.6	-6.36875	-0.789063	-0.380859	0.0175781	0.191406	0.659767	1.24805	2.16953	2.94141	3.6207	3.91992		70.6	-3.05783	-0.289459	-0.0585938	1.54843	2.80078	4.92969	7.16992	10.6016	14.7598	17.6504	19.4609		2.35333	0.00802648	0.00331944	10.765	5.35525
70.7	-6.37852	-0.798828	-0.380859	0.0175781	0.191406	0.650002	1.23789	2.16016	2.91992	3.58203	3.87891		70.7	-3.05789	-0.298828	-0.0585938	1.53906	2.79102	4.90039	7.14063	10.5605	14.6895	17.5605	19.3223		2.35667	0.00813363	0.00337203	10.7817	5.35572
70.8	-6.38797	-0.808205	-0.381248	0.017189	0.191017	0.649612	1.22852	2.14844	2.90039	3.56055	3.84961		70.8	-3.0582	-0.289063	-0.0585938	1.53906	2.78085	4.88086	7.10938	10.5117	14.6094	17.4711	19.2016		2.36	0.00809947	0.00340699	10.7983	5.35508
70.9	-6.38007	-0.808594	-0.390625	0.0078125	0.181641	0.640236	1.22813	2.12891	2.89024	3.54102	3.8207		70.9	-3.0676	-0.28952	-0.0589905	1.5289	2.76172	4.86133	7.07031	10.4609	14.5293	17.3906	19.102		2.36333	0.00823781	0.0034684	10.815	5.35523
71	-6.37812	-0.81797	-0.390625	0.0078125	0.181641	0.630081	1.21875	2.11914	2.86133	3.51172	3.78906		71	-3.0676	-0.300781	-0.0585938	1.51953	2.75195	4.83984	7.04883	10.4004	14.4586	17.291	18.9902		2.36667	0.00825239	0.00359351	10.8317	5.35539
71.1	-6.37852	-0.808205	-0.381248	0.0074234	0.181175	0.620705	1.20898	2.10938	2.85156	3.48047	3.76015		71.1	-3.06726	-0.291412	-0.0590515	1.51953	2.74179	4.83008	7.02884	10.3418	14.3695	17.1914	18.8617		2.37	0.00828851	0.00362175	10.8483	5.35549
71.2	-6.3782	-0.808594	-0.390625	-0.00195313	0.160156	0.620239	1.2086	2.08984	2.83008	3.46094	3.74023		71.2	-3.05783	-0.300781	-0.0605469	1.50977	2.72266	4.81094	6.98828	10.291	14.3086	17.1016	18.75		2.37333	0.00832917	0.00354338	10.865	5.35498
71.3	-6.37852	-0.808205	-0.390625	-0.00195313	0.160156	0.608986	1.19922	2.07969	2.81055	3.43164	3.69961		71.3	-3.0676	-0.289063	-0.0605469	1.50937	2.71094	4.80078	6.95663	10.2305	14.2184	17	18.6309		2.37667	0.00852582	0.00373659	10.8817	5.35524
71.4	-6.38828	-0.808594	-0.390625	-0.00195313	0.169922	0.608986	1.18945	2.05859	2.80078	3.40039	3.67969		71.4	-3.0676	-0.289459	-0.0605469	1.49023	2.70117	4.78125	6.9082	10.2012	14.1504	16.891	18.5317		2.38	0.00862944	0.0037424	10.8983	5.35509
71.5	-6.38797	-0.80867	-0.390625	-0.0117188	0.169922	0.597267	1.18906	2.04883	2.78125	3.37109	3.64844		71.5	-3.06766	-0.298828	-0.0609436	1.49023	2.69141	4.75937	6.87891	10.1504	14.0586	16.8105	18.4121		2.38333	0.0083584	0.00380238	10.915	5.35559
71.6	-6.38984	-0.819923	-0.390625	-0.0121078	0.160156	0.596878	1.17969	2.03906	2.77148	3.35156	3.60938		71.6	-3.07932	-0.299225	-0.0703125	1.48007	2.68124	4.73047	6.83749	10.1211	13.9902	16.7305	18.2934		2.38667	0.00839337	0.00364868	10.9317	5.35504
71.7	-6.39765	-0.820313	-0.391014	-0.0210953	0.159767	0.587502	1.16992	2.0293	2.75	3.32031	3.56882		71.7	-3.07892	-0.298828	-0.0703125	1.4707	2.65234	4.71094	6.79883	10.0918	13.9199	16.6406	18.1914		2.39	0.00831616	0.00383799	10.9483	5.35557
71.8	-6.39812	-0.829689	-0.388672	-0.00234222	0.150391	0.587502	1.15781	2.00977	2.73047	3.30078	3.54102		71.8	-3.07736	-0.299225	-0.0703125	1.4707	2.64258	4.6918	6.76718	10.041	13.8492	16.5508	18.0922		2.39333	0.00867642	0.00391723	10.965	5.35505
71.9	-6.40937	-0.829689	-0.388672	-0.0117188	0.150002	0.587112	1.14844	2	2.7207	3.27148	3.51172		71.9	-3.07736	-0.308594	-0.0707092	1.4707	2.63281	4.68906	6.73828	10	13.7793	16.4707	17.9922		2.39667	0.00863852	0.00370477	10.9817	5.35506
72	-6.4	-0.820313	-0.389061	-0.0117188	0.140625	0.577736	1.13867	1.98985	2.70078	3.25195	3.48047		72	-3.07742	-0.298828	-0.0703125	1.46094	2.62064	4.66016	6.70898	9.95117	13.709	16.3711	17.8711		2.4	0.00861053	0.00391195	10.9983	5.35518
72.1	-6.39805	-0.830078	-0.398438	-0.0121078	0.140625	0.577736	1.13867	1.9707	2.68164	3.23047	3.45117		72.1	-3.07932	-0.299225	-0.0703125	1.46054	2.59961	4.65039	6.67773	9.90039	13.6289	16.2813	17.752		2.40333	0.00899429	0.00375543	11.015	5.35566
72.2	-6.4075	-0.829689	-0.398438	-0.0214844	0.150002	0.567581	1.12852	1.95898	2.66016	3.20156	3.41016		72.2	-3.07697	-0.308594	-0.0703125	1.45117	2.58984	4.63086	6.6582	9.86133	13.5703	16.2109	17.6527		2.40667	0.00896388	0.00393525	11.0317	5.35497
72.3	-6.40977	-0.830078	-0.398827	-0.0214844	0.140625	0.558205	1.11914	1.94922	2.65	3.18164	3.38086		72.3	-3.0676	-0.308594	-0.0707092	1.44141	2.58008	4.62109	6.61914	9.83008	13.5098	16.1313	17.5723		2.41	0.0091224	0.0039785	11.0483	5.35507
72.4	-6.41914	-0.839844	-0.408203	-0.0214844	0.140625	0.56797	1.11914	1.93945	2.62148	3.16016	3.36172		72.4	-3.0676	-0.299225	-0.0796814	1.44141	2.57031	4.60117	6.59961	9.79102	13.459	16.0508	17.4613		2.41333	0.00883496	0.00401009	11.065	5.35584
72.5	-6.41727	-0.84922	-0.408203	-0.0214844	0.140625	0.558205	1.11868	1.92969	2.6207	3.13086	3.33984		72.5	-3.06726	-0.318359	-0.0707092	1.42969	2.56055	4.57031	6.57813	9.76172	13.4004	15.9492	17.3516		2.41667	0.00878778	0.00407204	11.0817	5.3555
72.6	-6.40977	-0.837891	-0.408203	-0.0214844	0.130859	0.558205	1.09766	1.91992	2.59219	3.11133	3.31055		72.6	-3.06992	-0.30899	-0.0800781	1.42929	2.55038	4.55078	6.54883	9.73047	13.3301	15.8711	17.2422		2.42	0.00880766	0.00380859	11.0983	5.35504
72.7	-6.4293	-0.847656	-0.408669	-0.0214844	0.130859	0.557816	1.09727	1.90969	2.59141	3.0918	3.28164		72.7	-3.07736	-0.318359	-0.0800781	1.41992	2.53125	4.53125	6.51913	9.68164	13.2793	15.7695	17.141		2.42333	0.00879995	0.00396725	11.115	5.35557
72.8	-6.43875	-0.847267	-0.410156	-0.0316391	0.13047	0.548439	1.08789	1.88867	2.56055	3.07031	3.24961		72.8	-3.08713	-0.30899	-0.0703125	1.41946	2.51953	4.52148	6.47852	9.63086	13.2086	15.6895	17.041		2.42667	0.00894386	0.00394626	11.1317	5.35558
72.9	-6.44843	-0.837967	-0.410156	-0.0410156	0.121094	0.548439	1.08789	1.87891	2.55078	3.05078	3.22109		72.9	-3.08719	-0.318359	-0.0707092	1.4082	2.51953	4.5	6.45898	9.58008	13.141	15.6094	16.9316		2.43	0.00895316	0.00405178	11.1483	5.35556
73	-6.44883	-0.849609	-0.410156	-0.0410156	0.121094	0.548439	1.07774	1.86719	2.54102	3.02187	3.20117		73	-3.08868	-0.318359	-0.0800781	1.39844	2.50977	4.49023	6.43945	9.54102	13.0801	15.5195	16.8324		2.43333	0.00924394	0.00386613	11.165	5.35536
73.1	-6.4586	-0.84922	-0.40078	-0.041481	0.121094	0.54805	1.06797	1.85742	2.5211	3.01172	3.17969		73.1	-3.07932	-0.318817	-0.0800781	1.39844	2.4996	4.47031	6.4082	9.48047	13.0098	15.4297	16.7305		2.43667	0.0091389	0.00380792	11.1817	5.35554
73.2	-6.47781	-0.849609	-0.419922	-0.0527344	0.121094	0.528908	1.05859	1.84766	2.50195	2.99023	3.15039		73.2	-3.08749	-0.330475	-0.0687561	1.38867	2.48047	4.44141	6.38867	9.41016	12.959	15.3496	16.6313		2.44	0.0091804	0.00400181	11.1983	5.35549
73.3	-6.47929	-0.84922	-0.410545	-0.0429688	0.120705	0.528908	1.04883	1.8375	2.48047	2.9707	3.12109		73.3	-3.09656	-0.330078	-0.078125	1.38828	2.47031	4.43164	6.36874	9.35156	12.8906	15.2699	16.5313		2.44333	0.00922228	0.00424493	11.215	5.35532
73.4	-6.48008	-0.849609	-0.430077	-0.0429688	0.111328	0.528519	1.04883	1.81836	2.4707	2.94141	3.11133		73.4	-3.09885	-0.330078	-0.078125	1.36914	2.45117	4.40976	6.33008	9.30078	12.8301	15.1797	16.4321		2.44667	0.00915059	0.00435962	11.2317	5.35596
73.5	-6.49726	-0.849609	-0.429688	-0.0527344	0.111328	0.519142	1.04883	1.80859	2.46094	2.91992	3.08984		73.5	-3.09885	-0.320313	-0.078125	1.36914	2.45117	4.39063	6.30859	9.25	12.7594	15.1094	16.3516		2.45	0.00944825	0.00416235	11.2483	5.35527
73.6	-6.49773	-0.84922	-0.430077	-0.0429688	0.110939	0.519142	1.04844	1.8082	2.44141	2.90039	3.06055		73.6	-3.09885	-0.320709	-0.078125	1.36914	2.44141	4.38086	6.2793	9.21094	12.6895	15.061	16.252		2.45333	0.00935212	0.00447893	11.265	5.35536
73.7	-6.50898	-0.849609	-0.439453	-0.0433578	0.101563	0.519142	1.0293	1.78906	2.43164	2.87109	3.03125		73.7	-3.10666	-0.320313	-0.078125	1.35938	2.43164	4.36093	6.25937	9.17188	12.6406	15.002	16.1625		2.45667	0.00960501	0.00450785	11.2817	5.35554
73.8	-6.51875	-0.849609	-0.439842	-0.0625	0.101173	0.519142	1.0293	1.77891	2.42188	2.86133	3.00977		73.8	-3.10672	-0.320709	-0.0687561	1.35898	2.43164	4.33203	6.22852	9.12109	12.5703	14.9316	16.082		2.46	0.00967352	0.00461903	11.2983	5.3559
73.9	-6.51922	-0.859375	-0.439842	-0.0625	0.0917969	0.518753	1.02891	1.76953	2.42188	2.83984	2.99023		73.9	-3.11838	-0.330475	-0.078125	1.34961	2.42188	4.32227	6.19922	9.07031	12.5098	14.8613	16.0023		2.46333	0.00959769	0.00445774	11.315	5.35586
74	-6.53828	-0.857033	-0.449219	-0.0527344	0.0914078	0.509377	1.01953	1.75742	2.40234	2.82031	2.97109		74	-3.12814	-0.339844	-0.078125	1.34961	2.41016	4.3125	6.17929	9.04102	12.4297	14.8008	15.9219		2.46667	0.00963347	0.00446743	11.3317	5.35575
74.1	-6.53867	-0.857422	-0.439842	-0.0527344	0.0917969	0.499611	1.00977	1.73828	2.39063	2.81055	2.94922		74.1	-3.12814	-0.328125	-0.078125	1.33945	2.41016	4.29102	6.13867	9.01172	12.3906	14.7207	15.832		2.47	0.00974225	0.00460277	11.3483	5.35612
74.2	-6.55781	-0.857033	-0.439453	-0.0531235	0.0917969	0.499146	1.00938	1.72813	2.37109	2.79102	2.92969		74.2	-3.12625	-0.328125	-0.0785217	1.32031	2.39999	4.27148	6.11914	8.9707	12.3398	14.6523	15.752		2.47333	0.00981153	0.00449973	11.365	5.35553
74.3	-6.55828	-0.847733	-0.449684	-0.0621109	0.0913315	0.497658	1	1.71875	2.36133	2.77148	2.91016		74.3	-3.12851	-0.328522	-0.0878906	1.32031	2.38086	4.25156	6.09961	8.94141	12.2793	14.5723	15.6816		2.47667	0.00974442	0.00476334	11.3817	5.35577
74.4	-6.57969	-0.858986	-0.451172	-0.0531235	0.0898438	0.497658	1	1.7086	2.35156	2.75	2.88086		74.4	-3.14767	-0.337891	-0.078125	1.32031	2.37109	4.23242	6.07968	8.90039	12.2207	14.4824	15.6117		2.48	0.00982591	0.00453871	11.3983	5.35561
74.5	-6.58758	-0.84922	-0.451172	-0.0511703	0.0898438	0.497269	0.999611	1.68945	2.34219	2.73047	2.85938		74.5	-3.1575	-0.328522	-0.0785828	1.31055	2.36133	4.22266	6.03906	8.86087	12.1602	14.4219	15.541		2.48333	0.00992461	0.0047134	11.415	5.35554
74.6	-6.59882	-0.849998	-0.451561	-0.0605469	0.0894547	0.487892	0.978516	1.68945	2.3418	2.71094	2.83984		74.6	-3.15939	-0.337891	-0.0898438	1.31015	2.35156	4.21094	6.01953	8.80859	12.1094	14.3227	15.4516		2.48667	0.0100092	0.00457297	11.4317	5.35589
74.7	-6.59882	-0.868752	-0.451172	-0.060936	0.0898438	0.487503	0.978516	1.6793	2.33164	2.69102	2.82031		74.7	-3.16876	-0.337891	-0.0898438	1.30078	2.3418	4.20117	5.99954	8.78906	12.0508	14.2617	15.3809		2.49	0.0100823	0.00454101	11.4483	5.3558
74.8	-6.60859	-0.859375	-0.451561	-0.0703125	0.0894547	0.477737	0.978516	1.66946	2.30078	2.67188	2.7914		74.8	-3.16916	-0.338287	-0.0898438	1.30078	2.33163	4.19141	5.96875	8.75977	12	14.1621	15.3012		2.49333	0.0100947	0.00465938	11.465	5.35572
74.9	-6.59843	-0.868752	-0.451172	-0.0703125	0.079689	0.468361	0.978516	1.64844	2.29102	2.65039	2.78906		74.9	-3.17657	-0.337891	-0.0902405	1.30038	2.31055	4.18164	5.94727	8.73828	11.9609	14.082	15.2305		2.49667	0.0101952	0.00460732	11.4817	5.35611
75	-6.58719	-0.859375	-0.441795	-0.060936	0.0800781	0.458595	0.978516	1.64844	2.2711	2.63086	2.75977		75	-3.16721	-0.338348	-0.0898438	1.29102	2.31055	4.16171	5.92734	8.70944	11.9199	14.002	15.141		2.5	0.0101391	0.00485771	11.4983	5.35573
75.1	-6.58906	-0.859375	-0.451172	-0.0703125	0.0800781	0.458206	0.968285	1.63828	2.25195	2.62109	2.74023		75.1	-3.17703	-0.349609	-0.0898438	1.29102	2.31055	4.14258	5.89844	8.68164	11.8691	13.9414	15.0703		2.50333	0.0100033	0.0046594	11.515	5.35603
75.2	-6.58945	-0.868752	-0.451561	-0.0707016	0.079689	0.44883	0.957031	1.61914	2.24219	2.60117	2.73047		75.2	-3.18906	-0.339844	-0.0898438	1.2793	2.30078	4.13281	5.87891	8.65039	11.8203	13.8617	14.9906		2.50667	0.0101711	0.00480301	11.5317	5.35566
75.3	-6.60859	-0.859375	-0.449608	-0.0800781	0.0816422	0.448441	0.957031	1.61914	2.23242	2.57031	2.7086		75.3	-3.19846	-0.34024	-0.0902405	1.2789	2.29102	4.11087	5.85742	8.62109	11.7402	13.8008	14.9316		2.51	0.0100276	0.00493958	11.5483	5.35583
75.4	-6.61844	-0.869141	-0.458984	-0.0703125	0.0718765	0.439064	0.946877	1.60703	2.22024	2.56055	2.67969		75.4	-3.19611	-0.349609	-0.0996094	1.26016	2.28085	4.08984	5.82813	8.5918	11.6797	13.7305	14.8301		2.51333	0.0101668	0.00487308	11.565	5.35626
75.5	-6.62852	-0.878517	-0.449608	-0.0707016	0.0621109	0.438675	0.9375	1.59766	2.18945	2.54102	2.66016		75.5	-3.19617	-0.339844	-0.0996094	1.26913	2.26172	4.07031	5.8082	8.55078	11.6191	13.6719	14.7309		2.51667	0.0100807	0.00487521	11.5817	5.35579
75.6	-6.6375	-0.866798	-0.449219	-0.0800781	0.0625	0.429298	0.927734	1.5875	2.17969	2.52148	2.64063		75.6	-3.18869	-0.34024	-0.0902405	1.25	2.26172	4.06055	5.7793	8.52148	11.5605	13.5918	14.6406		2.52	0.0102246	0.00483341	11.5983	5.35557
75.7	-6.63789	-0.867264	-0.449608	-0.0707779	0.0718002	0.428909	0.927345	1.56836	2.16992	2.51125	2.62109		75.7	-3.19846	-0.339844	-0.0996094	1.25	2.25195	4.05038	5.75781	8.48047	11.5098	13.5414	14.5508		2.52333	0.0105284	0.00496433	11.615	5.35647
75.8	-6.64774	-0.878906	-0.449219	-0.0820313	0.0605469	0.419533	0.908203	1.56797	2.15977	2.48047	2.59961		75.8	-3.20782	-0.339844	-0.0996094	1.2496	2.25156	4.02148	5.72812	8.45117	11.4707	13.4707	14.4805		2.52667	0.0105609	0.00500968	11.6317	5.35577
75.9	-6.65937	-0.878517	-0.449684	-0.0824203	0.0601578	0.419144	0.908203	1.54883	2.14063	2.46875	2.57031		75.9	-3.20822	-0.34024	-0.0996094	1.24023	2.23242	4.00937	5.69922	8.42188	11.4199	13.4316	14.4102		2.53	0.0106541	0.0051447	11.6483	5.35636
76	-6.65937	-0.878906	-0.460938	-0.092186	0.0605469	0.419533	0.907814	1.53867	2.13086	2.4586	2.55078		76	-3.21805	-0.349609	-0.100006	1.23007	2.23242	3.99023	5.67969	8.38086	11.3496	13.3516	14.3208		2.53333	0.0106547	0.00526783	11.665	5.35584
76.1	-6.66679	-0.888672	-0.451172	-0.101563	0.0601578	0.419067	0.898438	1.5293	2.12109	2.43945	2.54102		76.1	-3.22736	-0.339844	-0.0996094	1.2207	2.22266	3.98047	5.6582	8.3418	11.3008	13.2719	14.252		2.53667	0.0106747	0.00532132	11.6817	5.35638
76.2	-6.6575	-0.888672	-0.451561	-0.092186	0.0503922	0.407814	0.888672	1.52891	2.10899	2.41992	2.51953		76.2	-3.22775	-0.339844	-0.0996094	1.21094	2.21048	3.96094	5.63867	8.30078	11.2402	13.2008	14.1621		2.54	0.0106538	0.00531725	11.6983	5.35614
76.3	-6.65937	-0.898048	-0.460938	-0.101563	0.0410156	0.407425	0.888283	1.50977	2.08984	2.41016	2.50039		76.3	-3.23752	-0.330475	-0.100006	1.21048	2.19922	3.95117	5.61914	8.27148	11.1895	13.141	14.0723		2.54333	0.0104467	0.00541995	11.715	5.35624
76.4	-6.65977	-0.888672	-0.461327	-0.0917969	0.0406265	0.398048	0.878906	1.5	2.08008	2.39063	2.49023		76.4	-3.24728	-0.339844	-0.109375	1.19922	2.19922	3.94101	5.59961	8.24023	11.141	13.1016	13.9731		2.54667	0.0104096	0.00540339	11.7317	5.35607
76.5	-6.6789	-0.898438	-0.470703	-0.0917969	0.0406265	0.397659	0.878906	1.49961	2.07031	2.37891	2.4707		76.5	-3.25671	-0.339844	-0.109375	1.18945	2.19922	3.92188	5.57773	8.21094	11.1094	13.041	13.9219		2.55	0.0104374	0.00537076	11.7483	5.35573
76.6	-6.67703	-0.898438	-0.461327	-0.0824203	0.03125	0.388283	0.869141	1.48047	2.06055	2.36875	2.44922		76.6	-3.259	-0.330475	-0.109772	1.18945	2.18945	3.89999	5.55859	8.17188	11.0602	13	13.8516		2.55333	0.0105486	0.00548616	11.765	5.35706
76.7	-6.6793	-0.907814	-0.470703	-0.092186	0.03125	0.387894	0.868752	1.48	2.05039	2.34961	2.42969		76.7	-3.26877	-0.339844	-0.109375	1.18906	2.18906	3.89063	5.53906	8.14017	11.0098	12.9512	13.7813		2.55667	0.0106979	0.00547734	11.7817	5.35587
76.8	-6.68906	-0.907814	-0.471092	-0.101563	0.0308609	0.378517	0.859375	1.46875	2.03125	2.33984	2.41016		76.8	-3.26837	-0.34024	-0.109772	1.17969	2.17969	3.8707	5.51953	8.08984	10.9707	12.8711	13.7129		2.56	0.0107704	0.00544839	11.7983	5.35651
76.9	-6.69852	-0.898514	-0.480469	-0.092186	0.0214844	0.378517	0.859375	1.45703	2.02148	2.32031	2.39063		76.9	-3.26682	-0.349609	-0.119141	1.17969	2.16992	3.85156	5.5	8.04883	10.9199	12.8008	13.6523		2.56333	0.0109115	0.0055119	11.815	5.35637
77	-6.70976	-0.910156	-0.480469	-0.101563	0.0210953	0.378128	0.84922	1.44688	2.00977	2.31055	2.36914		77	-3.27664	-0.349609	-0.119141	1.16953	2.16953	3.8414	5.47852	8.01953	10.8691	12.7309	13.5824		2.56667	0.0109903	0.00564194	11.8317	5.35641
77.1	-6.68906	-0.919533	-0.471092	-0.101563	0.021019	0.368752	0.839455	1.4375	2	2.30078	2.34961		77.1	-3.27853	-0.338287	-0.119141	1.16016	2.15039	3.8125	5.45898	7.97852	10.8105	12.6797	13.502		2.57	0.010766	0.00570669	11.8483	5.35582
77.2	-6.69804	-0.910156	-0.480469	-0.0902328	0.00976563	0.368752	0.818359	1.42735	1.99023	2.28906	2.33008		77.2	-3.2883	-0.347656	-0.119141	1.16016	2.14999	3.80038	5.43945	7.94922	10.7598	12.6309	13.4316		2.57333	0.0106863	0.00568482	11.865	5.35635
77.3	-6.69843	-0.919533	-0.480469	-0.0996094	0.00976563	0.368362	0.818359	1.41797	1.98008	2.26953	2.32031		77.3	-3.2879	-0.347656	-0.109833	1.16016	2.14063	3.78125	5.41992	7.90976	10.7105	12.5801	13.3813		2.57667	0.0107733	0.00587257	11.8817	5.3561
77.4	-6.69891	-0.910156	-0.480858	-0.100075	0.0195313	0.358986	0.818359	1.4082	1.9707	2.25977	2.30117		77.4	-3.28836	-0.348114	-0.121094	1.16016	2.13046	3.77148	5.39804	7.86954	10.6504	12.5199	13.3125		2.58	0.010893	0.00598652	11.8983	5.35598
77.5	-6.71836	-0.919533	-0.480469	-0.111328	0.0191422	0.358986	0.817894	1.40781	1.95117	2.24023	2.28906		77.5	-3.29807	-0.349609	-0.12149	1.15039	2.12109	3.7515	5.36914	7.84921	10.5902	12.4512	13.252		2.58333	0.0109834	0.00592598	11.915	5.35698
77.6	-6.72773	-0.919533	-0.480858	-0.111328	0.00937653	0.358986	0.806641	1.38867	1.94141	2.23047	2.26953		77.6	-3.30783	-0.349609	-0.130859	1.14999	2.11133	3.73047	5.34961	7.79883	10.5508	12.3809	13.1816		2.58667	0.0112111	0.00580245	11.9317	5.35618
77.7	-6.73797	-0.919922	-0.490234	-0.111717	0	0.358597	0.806252	1.37891	1.93125	2.2207	2.25		77.7	-3.30743	-0.350006	-0.119141	1.12891	2.11093	3.7207	5.33008	7.76953	10.5	12.291	13.1215		2.59	0.0113584	0.00584216	11.9483	5.35644
77.8	-6.74921	-0.929298	-0.490623	-0.111328	0	0.34922	0.787109	1.37852	1.91016	2.19922	2.23047		77.8	-3.29807	-0.359375	-0.119141	1.12891	2.10156	3.71054	5.30859	7.75	10.4492	12.2207	13.0605		2.59333	0.0115521	0.00574933	11.965	5.35643
77.9	-6.74921	-0.919533	-0.488281	-0.111328	-0.000389099	0.358597	0.787109	1.35938	1.90039	2.18945	2.20937		77.9	-3.30743	-0.350006	-0.119537	1.12891	2.0918	3.69141	5.29883	7.72852	10.4004	12.1801	12.9922		2.59667	0.0115905	0.00568262	11.9817	5.35653
78	-6.74726	-0.919922	-0.488281	-0.111717	0	0.34922	0.787109	1.35938	1.89063	2.17969	2.19922		78	-3.30789	-0.359375	-0.128906	1.11914	2.0914	3.67929	5.2789	7.70898	10.3691	12.1191	12.9004		2.6	0.0115967	0.00565601	11.9983	5.35638
78.1	-6.7575	-0.91758	-0.488281	-0.121094	-0.000389099	0.34922	0.776955	1.34961	1.88086	2.16992	2.18945		78.1	-3.3176	-0.359375	-0.128906	1.11914	2.08163	3.66992	5.25	7.67969	10.3105	12.0605	12.8422		2.60333	0.0118309	0.00579808	12.015	5.35651
78.2	-6.76914	-0.917969	-0.488281	-0.111717	0.00195313	0.348755	0.767578	1.33789	1.87109	2.15039	2.16953		78.2	-3.3176	-0.359772	-0.129303	1.11914	2.0625	3.66016	5.23047	7.63867	10.2598	12.0098	12.8008		2.60667	0.0117113	0.0058362	12.0317	5.35614
78.3	-6.77851	-0.927345	-0.478981	-0.121094	0.00156403	0.337502	0.767578	1.33789	1.85156	2.15039	2.15078		78.3	-3.3176	-0.359375	-0.138672	1.10938	2.0625	3.65039	5.21835	7.60898	10.2301	11.9496	12.752		2.61	0.0119336	0.00583776	12.0483	5.3562
78.4	-6.78875	-0.927345	-0.490234	-0.121094	-0.0078125	0.337502	0.757813	1.33789	1.8418	2.13047	2.13867		78.4	-3.32742	-0.359375	-0.129303	1.10898	2.06204	3.64023	5.18945	7.57031	10.1801	11.8789	12.6719		2.61333	0.0119484	0.00601318	12.065	5.35667
78.5	-6.81016	-0.927734	-0.490234	-0.111717	0.00156403	0.337502	0.757813	1.32813	1.83203	2.10938	2.1293		78.5	-3.32932	-0.359772	-0.138672	1.09961	2.04102	3.62109	5.16992	7.53906	10.15	11.8203	12.6117		2.61667	0.0121417	0.00604037	12.0817	5.35639
78.6	-6.82774	-0.937111	-0.490234	-0.121094	-0.0078125	0.327347	0.748047	1.31836	1.81992	2.09961	2.11953		78.6	-3.32736	-0.369141	-0.138672	1.08984	2.04102	3.61133	5.14993	7.50937	10.1	11.7598	12.5703		2.62	0.0122929	0.00610355	12.0983	5.35661
78.7	-6.83797	-0.937111	-0.480469	-0.121094	-0.0078125	0.31797	0.748047	1.3082	1.81055	2.08984	2.09961		78.7	-3.32736	-0.369537	-0.129303	1.08984	2.04102	3.60117	5.11719	7.4707	10.0801	11.709	12.5117		2.62333	0.0123721	0.00606103	12.115	5.35639
78.8	-6.85899	-0.9375	-0.480858	-0.121094	-0.0078125	0.31797	0.748047	1.29883	1.79102	2.07031	2.07813		78.8	-3.32703	-0.378906	-0.138672	1.08008	2.0289	3.58203	5.10742	7.43945	10.0293	11.6504	12.4414		2.62667	0.0126012	0.00622797	12.1317	5.35704
78.9	-6.85906	-0.946877	-0.490234	-0.121094	-0.0078125	0.31797	0.738281	1.28906	1.79063	2.06055	2.06882		78.9	-3.32932	-0.378906	-0.139069	1.08008	2.01953	3.58203	5.08789	7.41016	10	11.5996	12.3715		2.63	0.0127664	0.00623978	12.1483	5.35647
79	-6.87891	-0.937111	-0.480469	-0.121094	-0.0082016	0.31797	0.738281	1.28906	1.77148	2.05078	2.06094		79	-3.32932	-0.369141	-0.148438	1.08008	2.00977	3.56992	5.06836	7.38046	9.96054	11.5493	12.3105		2.63333	0.0130477	0.00621754	12.165	5.35637
79.1	-6.88836	-0.937111	-0.480469	-0.121094	-0.0175781	0.317581	0.738281	1.2793	1.76172	2.0293	2.06055		79.1	-3.33713	-0.369537	-0.148438	1.07968	2.00977	3.55078	5.04883	7.35001	9.91016	11.5117	12.25		2.63667	0.0131849	0.00620979	12.1817	5.35664
79.2	-6.8996	-0.937576	-0.480469	-0.111717	-0.0175781	0.31797	0.728127	1.2793	1.75195	2.01953	2.04102		79.2	-3.33713	-0.378906	-0.148834	1.06055	1.9996	3.54102	5.03671	7.33008	9.87109	11.4707	12.1797		2.64	0.0131784	0.00624648	12.1983	5.35621
79.3	-6.9	-0.94883	-0.470703	-0.121094	-0.0179672	0.308205	0.71875	1.26953	1.74219	2.00977	2.03164		79.3	-3.33719	-0.378906	-0.158203	1.06055	1.99023	3.52148	5.01758	7.30038	9.83008	11.4219	12.1211		2.64333	0.0131892	0.00628141	12.215	5.35673
79.4	-6.90742	-0.94883	-0.471092	-0.121094	-0.0175781	0.307816	0.708984	1.26953	1.73196	1.98985	2.01953		79.4	-3.33945	-0.379303	-0.148438	1.06055	1.99023	3.51172	4.99805	7.26953	9.7793	11.3516	12.0512		2.64667	0.0133237	0.00632039	12.2317	5.35683
79.5	-6.89812	-0.939453	-0.470703	-0.121483	-0.0175781	0.298439	0.708984	1.25938	1.7207	1.9707	1.99062		79.5	-3.35861	-0.378906	-0.148438	1.06055	1.99023	3.50195	4.97852	7.24023	9.75	11.3012	11.9922		2.65	0.0132138	0.00645734	12.2483	5.35654
79.6	-6.90937	-0.94883	-0.470703	-0.130859	-0.0273438	0.298439	0.708984	1.24023	1.70898	1.96094	1.98086		79.6	-3.35626	-0.379303	-0.148834	1.05038	1.98007	3.49219	4.95898	7.2207	9.7207	11.2418	11.9316		2.65333	0.0132086	0.00647992	12.265	5.35596
79.7	-6.90937	-0.94883	-0.471092	-0.130859	-0.0180435	0.298439	0.708984	1.24023	1.69922	1.95117	1.9707		79.7	-3.34695	-0.398438	-0.158203	1.04102	1.9707	3.49219	4.94882	7.18945	9.67969	11.1723	11.8633		2.65667	0.013131	0.00658349	12.2817	5.35677
79.8	-6.90828	-0.949219	-0.470703	-0.121483	-0.0292969	0.288673	0.699219	1.22852	1.68945	1.9418	1.94922		79.8	-3.34885	-0.398895	-0.158203	1.03125	1.97031	3.48047	4.91797	7.16016	9.65039	11.1211	11.7934		2.66	0.0132798	0.00680831	12.2983	5.35634
79.9	-6.9293	-0.94883	-0.470703	-0.130859	-0.0292969	0.288284	0.699219	1.22852	1.6793	1.92969	1.93945		79.9	-3.34885	-0.400391	-0.158203	1.03125	1.95117	3.4707	4.89844	7.14023	9.60938	11.0605	11.7324		2.66333	0.0133896	0.00687659	12.315	5.35639
80	-6.93906	-0.94883	-0.470703	-0.131248	-0.0292969	0.279297	0.699219	1.21875	1.66992	1.91992	1.91992		80	-3.35861	-0.400787	-0.148438	1.03125	1.95117	3.46094	4.87891	7.11133	9.57031	11.0117	11.6816		2.66667	0.0132842	0.0068734	12.3317	5.35656
80.1	-6.94891	-0.949219	-0.471092	-0.140625	-0.0292969	0.288284	0.699219	1.21836	1.66016	1.90039	1.90078		80.1	-3.35672	-0.410156	-0.148895	1.03125	1.94141	3.45117	4.86874	7.08008	9.5293	10.9609	11.6234		2.67	0.0133563	0.00666748	12.3483	5.35673
80.2	-6.96875	-0.958595	-0.480469	-0.140625	-0.029686	0.278908	0.6875	1.19922	1.65	1.89063	1.88867		80.2	-3.34885	-0.410156	-0.160156	1.03125	1.94141	3.44101	4.83789	7.06055	9.49023	10.9004	11.582		2.67333	0.0132503	0.00679169	12.365	5.35664
80.3	-6.9875	-0.958595	-0.480469	-0.140625	-0.0390625	0.278908	0.6875	1.19922	1.63047	1.87109	1.86914		80.3	-3.34885	-0.410553	-0.150787	1.02148	1.93164	3.42188	4.81836	7.03085	9.45117	10.8617	11.5219		2.67667	0.0132495	0.00684073	12.3817	5.35758
80.4	-6.9782	-0.958984	-0.480469	-0.140625	-0.0390625	0.269142	0.687111	1.19922	1.61133	1.8707	1.85		80.4	-3.34689	-0.419922	-0.160156	1.02109	1.93164	3.42188	4.79883	6.99023	9.40079	10.8203	11.4707		2.68	0.0131236	0.00687582	12.3983	5.35689
80.5	-6.99961	-0.96875	-0.480858	-0.140625	-0.0390625	0.268753	0.667969	1.18906	1.61133	1.84023	1.83984		80.5	-3.35672	-0.410553	-0.160156	1.01172	1.93164	3.41171	4.78906	6.96094	9.36874	10.752	11.4023		2.68333	0.013186	0.00702246	12.415	5.35724
80.6	-7.00945	-0.96875	-0.490234	-0.140625	-0.0390625	0.259377	0.667969	1.17969	1.59922	1.83008	1.83008		80.6	-3.35861	-0.419922	-0.160156	1	1.93164	3.39258	4.7793	6.92969	9.32031	10.7207	11.3613		2.68667	0.0131267	0.0070352	12.4317	5.35632
80.7	-7.01914	-0.978127	-0.490234	-0.14109	-0.0488281	0.259377	0.66758	1.16992	1.58984	1.82031	1.81875		80.7	-3.35861	-0.420319	-0.160156	1	1.92188	3.38281	4.75781	6.91016	9.2793	10.6918	11.3125		2.69	0.0130849	0.00719824	12.4483	5.35692
80.8	-7.02851	-0.96875	-0.480469	-0.151878	-0.0488281	0.259377	0.648438	1.16992	1.58008	1.81055	1.80859		80.8	-3.35861	-0.429688	-0.160156	1	1.92188	3.37109	4.74765	6.88086	9.24023	10.6602	11.252		2.69333	0.0129965	0.00706502	12.465	5.3569
80.9	-7.01875	-0.978127	-0.480469	-0.131325	-0.0488281	0.259377	0.648438	1.16016	1.57031	1.79102	1.79883		80.9	-3.36649	-0.429688	-0.160553	1	1.92188	3.36133	4.71875	6.86093	9.21094	10.6113	11.1914		2.69667	0.0129791	0.00708201	12.4817	5.35661
81	-7.01727	-0.968361	-0.480469	-0.142578	-0.0488281	0.259377	0.648438	1.16016	1.56055	1.77969	1.77976		81	-3.36838	-0.430084	-0.160156	0.990234	1.92148	3.35156	4.70898	6.82031	9.17969	10.5801	11.1426		2.7	0.0133028	0.00697474	12.4983	5.35658
81.1	-7.02891	-0.968826	-0.480469	-0.142967	-0.0488281	0.259377	0.638672	1.14993	1.55039	1.78906	1.78125		81.1	-3.36798	-0.439453	-0.160553	0.989777	1.90039	3.35156	4.68945	6.81009	9.14063	10.541	11.0723		2.70333	0.0133186	0.006937	12.515	5.35734
81.2	-7.03828	-0.970314	-0.480469	-0.152344	-0.0585938	0.259377	0.638672	1.12891	1.54102	1.7793	1.76172		81.2	-3.36874	-0.429688	-0.169922	0.978516	1.89063	3.3418	4.67969	6.76953	9.12109	10.5117	11.0117		2.70667	0.013389	0.00702785	12.5317	5.35658
81.3	-7.04813	-0.970314	-0.480469	-0.152344	-0.0585938	0.259377	0.638672	1.12891	1.53125	1.76015	1.75039		81.3	-3.3782	-0.430084	-0.169922	0.978516	1.89063	3.33203	4.66953	6.75	9.08984	10.4609	10.9609		2.71	0.0136569	0.00697314	12.5483	5.35685
81.4	-7.03828	-0.970703	-0.480469	-0.162109	-0.0585938	0.258987	0.628906	1.11765	1.5211	1.75977	1.74023		81.4	-3.38986	-0.439453	-0.170319	0.978516	1.88086	3.32227	4.63907	6.72812	9.05078	10.4199	10.9023		2.71333	0.0137702	0.00720379	12.565	5.35683
81.5	-7.03867	-0.968361	-0.469139	-0.152344	-0.0585938	0.249611	0.628906	1.12844	1.50234	1.75	1.73047		81.5	-3.38791	-0.439453	-0.169922	0.978516	1.88086	3.3125	4.63867	6.69922	9.00977	10.3809	10.8418		2.71667	0.0142116	0.0071771	12.5817	5.35674
81.6	-7.04804	-0.968361	-0.478516	-0.152344	-0.0585938	0.249611	0.628517	1.10789	1.51172	1.74062	1.71133		81.6	-3.38828	-0.43985	-0.169922	0.968353	1.8707	3.30228	4.61914	6.67969	8.97031	10.3402	10.791		2.72	0.0140752	0.00723957	12.5983	5.35662
81.7	-7.04852	-0.958595	-0.478516	-0.152344	-0.0585938	0.259377	0.619141	1.11868	1.50195	1.73047	1.70117		81.7	-3.39774	-0.449219	-0.170319	0.958984	1.86172	3.2793	4.59921	6.64804	8.92969	10.3105	10.7211		2.72333	0.0140801	0.00713705	12.615	5.35635
81.8	-7.06953	-0.958984	-0.478905	-0.152344	-0.0585938	0.259377	0.619141	1.09766	1.49023	1.71875	1.67969		81.8	-3.39963	-0.4375	-0.169922	0.958984	1.85117	3.2793	4.58047	6.62891	8.88086	10.2598	10.6816		2.72667	0.0140543	0.00715821	12.6317	5.35695
81.9	-7.06797	-0.968361	-0.488281	-0.142578	-0.0585938	0.249611	0.609375	1.08836	1.48047	1.70898	1.67031		81.9	-3.40744	-0.437958	-0.169922	0.958984	1.8418	3.26953	4.57773	6.60938	8.86133	10.2305	10.6211		2.73	0.0138926	0.00704495	12.6483	5.35742
82	-7.07742	-0.958595	-0.488281	-0.152733	-0.0585938	0.249611	0.609375	1.09961	1.48047	1.69922	1.66016		82	-3.40781	-0.449219	-0.169922	0.949219	1.8418	3.25977	4.54883	6.58984	8.82031	10.1914	10.5723		2.73333	0.0140736	0.006977	12.665	5.35748
82.1	-7.06953	-0.949219	-0.488281	-0.152344	-0.0582047	0.249611	0.609375	1.08984	1.4707	1.67969	1.64063		82.1	-3.41687	-0.439453	-0.170319	0.949219	1.83203	3.25	4.53906	6.57031	8.79102	10.1504	10.541		2.73667	0.0138703	0.0069433	12.6817	5.35651
82.2	-7.07969	-0.958595	-0.478516	-0.152344	-0.0488281	0.249611	0.609375	1.08008	1.46094	1.66992	1.61914		82.2	-3.41916	-0.439453	-0.179688	0.939453	1.83203	3.24023	4.51953	6.54883	8.75	10.1113	10.4926		2.74	0.0139802	0.00697274	12.6983	5.35752
82.3	-7.07734	-0.958984	-0.478516	-0.152344	-0.0605469	0.239845	0.599609	1.07031	1.45078	1.65086	1.60976		82.3	-3.41916	-0.43985	-0.179688	0.939453	1.83203	3.24023	4.50937	6.5293	8.7207	10.0703	10.4609		2.74333	0.0139374	0.0070322	12.715	5.35663
82.4	-7.08758	-0.958984	-0.478516	-0.152344	-0.0488281	0.239456	0.599609	1.07031	1.43164	1.66211	1.60938		82.4	-3.42734	-0.449219	-0.179688	0.939453	1.82227	3.23047	4.47852	6.50937	8.70117	10.0215	10.4223		2.74667	0.0140582	0.00717	12.7317	5.35693
82.5	-7.09922	-0.968361	-0.46875	-0.152733	-0.0488281	0.240234	0.599609	1.06055	1.43164	1.65039	1.59961		82.5	-3.44656	-0.439453	-0.167969	0.929688	1.82266	3.23047	4.46875	6.48047	8.67969	9.98047	10.3711		2.75	0.0141198	0.00731116	12.7483	5.35712
82.6	-7.10859	-0.958984	-0.469215	-0.152344	-0.0488281	0.249222	0.589844	1.04883	1.42188	1.64101	1.58047		82.6	-3.44846	-0.43985	-0.167969	0.929688	1.82031	3.2207	4.45898	6.45898	8.64017	9.95117	10.3418		2.75333	0.0140616	0.00724639	12.765	5.35742
82.7	-7.10672	-0.96875	-0.480469	-0.152344	-0.0488281	0.239845	0.589844	1.04883	1.42188	1.63086	1.58008		82.7	-3.44846	-0.439453	-0.167969	0.929688	1.81055	3.21094	4.44922	6.43906	8.60007	9.90039	10.2914		2.75667	0.0139471	0.00730499	12.7817	5.35697
82.8	-7.11875	-0.968361	-0.470703	-0.152733	-0.060936	0.239845	0.589844	1.04883	1.41211	1.62109	1.56094		82.8	-3.44846	-0.439453	-0.158203	0.919922	1.81055	3.19922	4.43906	6.41016	8.57031	9.84961	10.25		2.76	0.0138092	0.00720302	12.7983	5.35741
82.9	-7.12812	-0.968826	-0.470703	-0.162109	-0.0703125	0.239845	0.589844	1.04883	1.41211	1.61172	1.55859		82.9	-3.44656	-0.439453	-0.158203	0.919922	1.80078	3.18945	4.41992	6.38086	8.54056	9.82031	10.1914		2.76333	0.0137539	0.00731735	12.815	5.35711
83	-7.1282	-0.970314	-0.461327	-0.150391	-0.0703125	0.239845	0.589844	1.03906	1.40039	1.61133	1.54922		83	-3.45822	-0.430084	-0.158203	0.919922	1.80078	3.17969	4.41016	6.35898	8.50827	9.78125	10.1504		2.76667	0.0138634	0.00701969	12.8317	5.35728
83.1	-7.13007	-0.958984	-0.470703	-0.15078	-0.0585938	0.239845	0.578125	1.0293	1.38086	1.60156	1.54883		83.1	-3.46799	-0.43985	-0.158203	0.910156	1.80078	3.17969	4.40039	6.32031	8.48047	9.75	10.1016		2.77	0.0138545	0.00704934	12.8483	5.35716
83.2	-7.12773	-0.96875	-0.470703	-0.160156	-0.0589828	0.249146	0.578125	1.0293	1.38086	1.58984	1.53906		83.2	-3.47775	-0.439453	-0.158203	0.910156	1.79062	3.16992	4.39063	6.31055	8.45117	9.70117	10.0703		2.77333	0.0141151	0.00715525	12.865	5.35761
83.3	-7.12812	-0.968361	-0.470703	-0.150391	-0.0683594	0.237892	0.577736	1.01953	1.38086	1.58008	1.52976		83.3	-3.47736	-0.43985	-0.1586	0.90976	1.77188	3.15976	4.36868	6.29062	8.41992	9.66953	10.0215		2.77667	0.0142493	0.00713903	12.8817	5.35702
83.4	-7.13789	-0.96875	-0.460938	-0.141014	-0.0683594	0.228127	0.568359	1.01953	1.37109	1.57031	1.53125		83.4	-3.47781	-0.449219	-0.167969	0.900391	1.78085	3.14063	4.34766	6.25977	8.38086	9.62109	9.9707		2.78	0.0145873	0.00716565	12.8983	5.35712
83.5	-7.1375	-0.978127	-0.460938	-0.150391	-0.0683594	0.228127	0.568359	1.00977	1.36133	1.56055	1.52187		83.5	-3.48947	-0.439453	-0.167969	0.900391	1.75195	3.13086	4.33789	6.24023	8.36133	9.58984	9.91992		2.78333	0.014694	0.0070716	12.915	5.35759
83.6	-7.1282	-0.96875	-0.461327	-0.15078	-0.0683594	0.228127	0.568359	1.00977	1.35156	1.54102	1.52148		83.6	-3.48752	-0.43985	-0.167969	0.900391	1.75195	3.12109	4.32813	6.2207	8.33984	9.55078	9.87109		2.78667	0.014713	0.00720362	12.9317	5.35795
83.7	-7.13984	-0.96875	-0.470703	-0.150391	-0.0683594	0.227737	0.568359	1.00977	1.35117	1.54102	1.51015		83.7	-3.49728	-0.439453	-0.168427	0.900391	1.75195	3.12109	4.30859	6.20117	8.30078	9.51172	9.81055		2.79	0.0148855	0.00724225	12.9483	5.35698
83.8	-7.13828	-0.96875	-0.471092	-0.150391	-0.0687485	0.218361	0.568359	1.00977	1.33203	1.53164	1.50977		83.8	-3.49695	-0.439453	-0.179688	0.899994	1.74258	3.09961	4.29843	6.17969	8.26953	9.4711	9.75977		2.79333	0.0147864	0.00722001	12.965	5.35738
83.9	-7.15703	-0.978127	-0.470703	-0.150391	-0.078125	0.218361	0.558594	0.999535	1.32227	1.52148	1.49023		83.9	-3.49924	-0.43985	-0.179688	0.890625	1.75195	3.08945	4.27734	6.15039	8.24023	9.44141	9.7114		2.79667	0.0147721	0.00727715	12.9817	5.35768
84	-7.14774	-0.96875	-0.470703	-0.14109	-0.0785141	0.218361	0.558594	0.988281	1.32188	1.52148	1.48047		84	-3.49924	-0.4375	-0.169922	0.890625	1.74219	3.07031	4.26758	6.13086	8.21094	9.40039	9.68164		2.8	0.0145922	0.00737387	12.9983	5.3573
84.1	-7.15937	-0.96875	-0.471092	-0.152344	-0.0878906	0.218361	0.558205	0.988281	1.30117	1.50977	1.4707		84.1	-3.50665	-0.4375	-0.170319	0.890228	1.74179	3.07031	4.25781	6.11133	8.17969	9.36133	9.62305		2.80333	0.0145274	0.00718807	13.015	5.35732
84.2	-7.15937	-0.968361	-0.480469	-0.152344	-0.0882797	0.208595	0.548828	0.978127	1.30078	1.5	1.46094		84.2	-3.49728	-0.427734	-0.179688	0.880859	1.7207	3.06055	4.24765	6.09921	8.15039	9.32031	9.58243		2.80667	0.014516	0.00708323	13.0317	5.35764
84.3	-7.15742	-0.959061	-0.470703	-0.152733	-0.0976563	0.208206	0.548828	0.96875	1.29102	1.49023	1.45078		84.3	-3.50711	-0.427734	-0.179688	0.880463	1.7207	3.06055	4.21875	6.07031	8.12109	9.28125	9.54297		2.81	0.0143838	0.00722228	13.0483	5.35777
84.4	-7.1571	-0.970314	-0.470703	-0.162109	-0.0976563	0.19883	0.548828	0.958984	1.28125	1.48047	1.43008		84.4	-3.509	-0.418427	-0.179688	0.871094	1.72031	3.05078	4.20898	6.05118	8.08984	9.25937	9.50195		2.81333	0.0143431	0.00734137	13.065	5.35762
84.5	-7.15977	-0.958984	-0.471092	-0.152344	-0.0976563	0.19883	0.548828	0.949219	1.2711	1.4707	1.43945		84.5	-3.50861	-0.429688	-0.179688	0.871094	1.70117	3.04062	4.19922	6.03125	8.06055	9.21133	9.45313		2.81667	0.0143316	0.00722667	13.0817	5.35753
84.6	-7.17851	-0.958984	-0.480469	-0.152733	-0.0976563	0.198441	0.548363	0.949219	1.26172	1.46094	1.41992		84.6	-3.509	-0.419922	-0.169922	0.871094	1.70117	3.02148	4.1875	6.02148	8.03125	9.19101	9.40234		2.82	0.0144084	0.00714974	13.0983	5.35684
84.7	-7.16953	-0.958984	-0.480469	-0.162109	-0.0976563	0.189064	0.537109	0.9375	1.25195	1.45156	1.40039		84.7	-3.51682	-0.419922	-0.169922	0.871094	1.70117	3.02148	4.17773	6	8.00977	9.15039	9.35156		2.82333	0.0145578	0.00732493	13.115	5.35801
84.8	-7.18828	-0.958595	-0.480858	-0.162498	-0.0976563	0.189064	0.53672	0.9375	1.25195	1.45117	1.39063		84.8	-3.51688	-0.420319	-0.169922	0.871094	1.69141	3.01172	4.1582	5.98007	7.98047	9.12109	9.3125		2.82667	0.0144946	0.00721498	13.1317	5.3576
84.9	-7.17703	-0.958595	-0.480469	-0.162109	-0.0980453	0.189064	0.517967	0.927734	1.24219	1.43945	1.38086		84.9	-3.52853	-0.419922	-0.170319	0.859375	1.69141	3	4.14804	5.95117	7.94141	9.08008	9.27148		2.83	0.0145612	0.00698259	13.1483	5.35742
85	-7.1793	-0.949219	-0.480469	-0.162109	-0.107033	0.188675	0.526955	0.927734	1.23242	1.42969	1.37109		85	-3.52814	-0.410553	-0.179688	0.858978	1.69141	2.98984	4.12891	5.93164	7.91016	9.04102	9.23242		2.83333	0.0146571	0.00677648	13.165	5.3575
85.1	-7.18867	-0.949219	-0.480469	-0.162498	-0.0980453	0.179298	0.517578	0.927345	1.23242	1.42969	1.36172		85.1	-3.52814	-0.419922	-0.179688	0.849609	1.68124	2.98047	4.10938	5.90039	7.88086	9	9.20313		2.83667	0.0148152	0.00707469	13.1817	5.35755
85.2	-7.19804	-0.958984	-0.480858	-0.171875	-0.107422	0.179298	0.517578	0.908203	1.23242	1.41992	1.34961		85.2	-3.51682	-0.410156	-0.179291	0.849609	1.67188	2.9707	4.09961	5.88086	7.86133	8.98047	9.16211		2.84	0.0150249	0.00706625	13.1983	5.3575
85.3	-7.1868	-0.958984	-0.490234	-0.171875	-0.107422	0.179298	0.517578	0.908203	1.22266	1.41016	1.33984		85.3	-3.52625	-0.400787	-0.160553	0.849609	1.67142	2.97031	4.08789	5.8511	7.83008	8.95117	9.13281		2.84333	0.0151009	0.00712447	13.215	5.35778
85.4	-7.19843	-0.958595	-0.490234	-0.162109	-0.107422	0.178909	0.517189	0.908203	1.22266	1.40039	1.33008		85.4	-3.51837	-0.410156	-0.169922	0.849609	1.65039	2.95117	4.07813	5.82813	7.80078	8.91016	9.08203		2.84667	0.0153043	0.00726973	13.2317	5.35719
85.5	-7.19843	-0.959061	-0.490234	-0.162498	-0.107811	0.169533	0.507813	0.898438	1.21094	1.38086	1.31094		85.5	-3.51877	-0.400391	-0.169922	0.849609	1.65039	2.94101	4.06836	5.80859	7.76953	8.87109	9.04297		2.85	0.0155409	0.00730626	13.2483	5.35722
85.6	-7.2082	-0.970314	-0.478981	-0.160156	-0.117188	0.169144	0.498047	0.898438	1.20117	1.37109	1.32031		85.6	-3.51837	-0.400787	-0.170319	0.849213	1.65039	2.92188	4.0582	5.78906	7.74023	8.83945	9.01212		2.85333	0.0155516	0.00735074	13.265	5.35762
85.7	-7.20828	-0.958984	-0.490234	-0.160545	-0.107887	0.159767	0.497658	0.888672	1.20117	1.35938	1.30117		85.7	-3.51877	-0.398438	-0.179688	0.839844	1.65039	2.92188	4.03906	5.75977	7.7207	8.80118	8.97266		2.85667	0.0154689	0.00713177	13.2817	5.35755
85.8	-7.2082	-0.968361	-0.490234	-0.169922	-0.118675	0.169533	0.478516	0.888672	1.19141	1.35	1.29883		85.8	-3.51642	-0.398438	-0.179291	0.839844	1.64023	2.91171	4.03906	5.75	7.69141	8.78125	8.93164		2.86	0.015245	0.00701864	13.2983	5.35777
85.9	-7.21796	-0.958984	-0.490234	-0.169922	-0.107887	0.169144	0.478516	0.878906	1.19141	1.35899	1.28906		85.9	-3.51688	-0.398834	-0.170319	0.839844	1.63086	2.89297	4.0293	5.72852	7.66016	8.7496	8.89258		2.86333	0.0153757	0.00703859	13.315	5.35743
86	-7.21836	-0.968361	-0.490623	-0.160545	-0.119141	0.159767	0.478516	0.878906	1.18164	1.33984	1.2793		86	-3.51877	-0.398438	-0.179688	0.851563	1.63046	2.90195	4.01913	5.71875	7.64063	8.71094	8.85156		2.86667	0.01538	0.00724961	13.3317	5.35754
86.1	-7.23718	-0.96875	-0.490234	-0.169922	-0.119141	0.159767	0.478127	0.869141	1.17141	1.33008	1.26953		86.1	-3.52814	-0.398438	-0.179688	0.851105	1.62109	2.88086	4	5.69922	7.61133	8.68164	8.8129		2.87	0.0152219	0.00740256	13.3483	5.35706
86.2	-7.22968	-0.968361	-0.490234	-0.169922	-0.119141	0.159767	0.46875	0.869141	1.16062	1.33008	1.25		86.2	-3.52853	-0.388672	-0.179688	0.839844	1.61093	2.88086	3.98828	5.67969	7.58008	8.64063	8.79102		2.87333	0.0153083	0.00738263	13.365	5.35746
86.3	-7.23008	-0.96875	-0.490623	-0.160622	-0.119141	0.159378	0.46875	0.869141	1.17188	1.33047	1.24023		86.3	-3.52814	-0.389069	-0.169922	0.839844	1.60156	2.87109	3.97852	5.6582	7.55078	8.61133	8.76172		2.87667	0.0154915	0.00733356	13.3817	5.3574
86.4	-7.24726	-0.96875	-0.490234	-0.171875	-0.109375	0.150002	0.468361	0.859375	1.17141	1.32969	1.23047		86.4	-3.52664	-0.398438	-0.170319	0.839447	1.60156	2.86133	3.96875	5.63828	7.53125	8.5918	8.72266		2.88	0.0156121	0.00742321	13.3983	5.35761
86.5	-7.2575	-0.978127	-0.490234	-0.162109	-0.109375	0.150002	0.459373	0.859375	1.15039	1.32031	1.21914		86.5	-3.5379	-0.398438	-0.179688	0.830078	1.5914	2.85156	3.95898	5.60938	7.50977	8.56055	8.68164		2.88333	0.0154877	0.00720388	13.415	5.35749
86.6	-7.26914	-0.96875	-0.490234	-0.162498	-0.109375	0.150002	0.46875	0.859375	1.14063	1.31094	1.21875		86.6	-3.5383	-0.389069	-0.179688	0.830078	1.58203	2.8418	3.94922	5.59961	7.49023	8.52148	8.64297		2.88667	0.0154836	0.00699144	13.4317	5.35762
86.7	-7.27898	-0.978127	-0.480469	-0.171875	-0.109764	0.150002	0.468361	0.847656	1.14109	1.32031	1.20898		86.7	-3.5383	-0.398438	-0.170319	0.830078	1.58203	2.8418	3.93945	5.58008	7.46094	8.48047	8.62109		2.89	0.0156299	0.00685293	13.4483	5.35765
86.8	-7.29023	-0.96875	-0.480469	-0.171486	-0.119141	0.149536	0.449219	0.847656	1.14211	1.31055	1.19961		86.8	-3.54767	-0.388672	-0.179688	0.829681	1.58203	2.8418	3.92929	5.56836	7.44095	8.45078	8.58243		2.89333	0.015574	0.00674972	13.465	5.35803
86.9	-7.28867	-0.968361	-0.480858	-0.152733	-0.109764	0.148048	0.449219	0.847656	1.13086	1.30078	1.19922		86.9	-3.54813	-0.389069	-0.179688	0.820313	1.58163	2.83163	3.89844	5.54843	7.39844	8.41211	8.56055		2.89667	0.0156015	0.00678589	13.4817	5.3573
87	-7.30781	-0.959061	-0.480469	-0.162109	-0.118752	0.147659	0.449219	0.847656	1.11961	1.29102	1.18008		87	-3.54807	-0.398438	-0.179688	0.819916	1.57187	2.82227	3.89844	5.51953	7.38867	8.39063	8.52148		2.9	0.0157203	0.0067259	13.4983	5.35772
87.1	-7.29852	-0.970703	-0.480469	-0.162109	-0.109764	0.138283	0.44883	0.837891	1.13086	1.29102	1.17969		87.1	-3.55743	-0.398438	-0.169922	0.810547	1.5625	2.8125	3.87891	5.5	7.35938	8.35156	8.48047		2.90333	0.0158189	0.00684571	13.515	5.35722
87.2	-7.31953	-0.968361	-0.480469	-0.162109	-0.119141	0.138283	0.439453	0.837502	1.12109	1.2793	1.16992		87.2	-3.54807	-0.388672	-0.169922	0.810547	1.55078	2.8125	3.86914	5.49023	7.32813	8.32031	8.45157		2.90667	0.0159695	0.00691312	13.5317	5.35786
87.3	-7.31797	-0.96875	-0.480858	-0.152344	-0.11953	0.128517	0.439453	0.828514	1.12109	1.26953	1.1582		87.3	-3.55743	-0.38913	-0.169525	0.810547	1.55078	2.80273	3.85938	5.48047	7.30859	8.29102	8.43164		2.91	0.0160791	0.00692392	13.5483	5.35756
87.4	-7.32781	-0.968361	-0.489845	-0.152344	-0.119141	0.138283	0.429688	0.837502	1.11133	1.25977	1.1489		87.4	-3.54807	-0.400391	-0.160553	0.810547	1.55078	2.80273	3.85898	5.45898	7.2789	8.26172	8.38086		2.91333	0.0162682	0.00704972	13.565	5.35726
87.5	-7.34882	-0.96875	-0.471092	-0.142578	-0.11953	0.128128	0.429298	0.828125	1.11133	1.25	1.15039		87.5	-3.5575	-0.390625	-0.169922	0.810547	1.55078	2.80228	3.83984	5.44882	7.24844	8.23047	8.34219		2.91667	0.0164088	0.00707989	13.5817	5.35751
87.6	-7.34922	-0.96875	-0.480469	-0.142578	-0.128906	0.118752	0.419922	0.828514	1.10156	1.25	1.14063		87.6	-3.55783	-0.391022	-0.169922	0.810547	1.55078	2.78125	3.82031	5.42969	7.23828	8.19141	8.31055		2.92	0.0165533	0.00718715	13.5983	5.35693
87.7	-7.36844	-0.96875	-0.480469	-0.142967	-0.128906	0.128517	0.419922	0.837502	1.10156	1.24023	1.13086		87.7	-3.55783	-0.400391	-0.169922	0.81015	1.54062	2.76953	3.81055	5.41992	7.21875	8.17188	8.28125		2.92333	0.0167179	0.00721822	13.615	5.35756
87.8	-7.3707	-0.978127	-0.480469	-0.152733	-0.128906	0.128128	0.419922	0.828125	1.0918	1.23047	1.11172		87.8	-3.5672	-0.400787	-0.169922	0.800781	1.53125	2.76953	3.79883	5.41016	7.18945	8.14063	8.24063		2.92667	0.0167919	0.00714764	13.6317	5.35767
87.9	-7.37812	-0.968361	-0.48008	-0.152344	-0.128906	0.118752	0.419922	0.828125	1.08203	1.23047	1.11133		87.9	-3.5676	-0.400391	-0.169922	0.800781	1.52148	2.75977	3.78867	5.39063	7.17929	8.11133	8.2207		2.93	0.0168499	0.00715081	13.6483	5.35752
88	-7.38789	-0.96875	-0.471092	-0.152344	-0.128906	0.118752	0.419922	0.828125	1.08203	1.2207	1.1		88	-3.56726	-0.400391	-0.158203	0.800781	1.52148	2.75977	3.76953	5.37851	7.13867	8.0918	8.19141		2.93333	0.0167927	0.00710106	13.665	5.35745
88.1	-7.38797	-0.968361	-0.470703	-0.152344	-0.128906	0.118362	0.419922	0.81797	1.07227	1.22109	1.09961		88.1	-3.55978	-0.400391	-0.158203	0.800385	1.52103	2.75	3.75977	5.34961	7.11914	8.06055	8.16016		2.93667	0.0167875	0.00718735	13.6817	5.35695
88.2	-7.38984	-0.958595	-0.470703	-0.152344	-0.129295	0.108986	0.419456	0.808594	1.07227	1.2207	1.08984		88.2	-3.5676	-0.400391	-0.158203	0.791016	1.50977	2.7496	3.75	5.33984	7.09961	8.03125	8.12109		2.94	0.016741	0.00724119	13.6983	5.35788
88.3	-7.4	-0.958984	-0.470703	-0.152344	-0.138672	0.108986	0.408203	0.808594	1.07227	1.2207	1.08008		88.3	-3.57736	-0.400787	-0.158203	0.791016	1.50977	2.73047	3.74023	5.32031	7.07813	8.00195	8.08054		2.94333	0.0166598	0.00726042	13.715	5.35734
88.4	-7.41679	-0.958595	-0.470703	-0.152344	-0.128906	0.108597	0.398438	0.808205	1.0625	1.20898	1.06055		88.4	-3.57742	-0.398438	-0.1586	0.791016	1.50937	2.73047	3.73047	5.30038	7.06836	7.98047	8.0625		2.94667	0.01674	0.00730152	13.7317	5.35801
88.5	-7.4075	-0.958984	-0.470703	-0.152344	-0.128906	0.0992203	0.407814	0.789063	1.05078	1.19922	1.05078		88.5	-3.58908	-0.398834	-0.158203	0.791016	1.5	2.72031	3.72025	5.2793	7.04843	7.95117	8.0332		2.95	0.0167464	0.00732093	13.7483	5.35795
88.6	-7.41914	-0.968361	-0.470703	-0.152344	-0.128906	0.0992203	0.398438	0.789063	1.05078	1.19922	1.0414		88.6	-3.59845	-0.408203	-0.158203	0.790619	1.49023	2.71094	3.69727	5.25977	7.01953	7.92188	7.99219		2.95333	0.017065	0.00742237	13.765	5.35744
88.7	-7.41914	-0.958595	-0.471092	-0.152733	-0.129295	0.0988312	0.398438	0.788673	1.05078	1.18945	1.03906		88.7	-3.59885	-0.4086	-0.158203	0.78125	1.49023	2.70117	3.6875	5.25	7.0004	7.90039	7.96329		2.95667	0.0171734	0.00738601	13.7817	5.35781
88.8	-7.41914	-0.959061	-0.480469	-0.162109	-0.138672	0.0894547	0.398438	0.779297	1.04055	1.18945	1.02891		88.8	-3.59689	-0.417969	-0.1586	0.78125	1.48984	2.69101	3.6875	5.24023	6.98828	7.88086	7.93164		2.96	0.0173745	0.00735193	13.7983	5.35751
88.9	-7.42656	-0.958595	-0.480469	-0.150391	-0.138672	0.0894547	0.388283	0.779297	1.02	1.17969	1.01015		88.9	-3.61603	-0.408203	-0.167969	0.780853	1.48047	2.68164	3.67773	5.2207	6.96875	7.85156	7.89297		2.96333	0.0175486	0.0071626	13.815	5.35775
89	-7.41727	-0.958984	-0.480469	-0.150391	-0.138672	0.0890656	0.378906	0.769531	1.03078	1.16992	1.00977		89	-3.60672	-0.4086	-0.167969	0.771484	1.48007	2.67188	3.66797	5.21094	6.93945	7.83203	7.86133		2.96667	0.0175719	0.00731188	13.8317	5.35792
89.1	-7.4289	-0.958595	-0.470703	-0.150391	-0.138672	0.079689	0.378906	0.769531	1.01953	1.16992	1		89.1	-3.61798	-0.417969	-0.168427	0.771484	1.4707	2.67188	3.6582	5.20117	6.91992	7.80078	7.82227		2.97	0.0177314	0.00739534	13.8483	5.35797
89.2	-7.4289	-0.958984	-0.471092	-0.162109	-0.129295	0.079689	0.378906	0.769531	1.00977	1.16016	0.980858		89.2	-3.61838	-0.408203	-0.179688	0.771088	1.4707	2.67148	3.64844	5.20117	6.88867	7.77148	7.78165		2.97333	0.0175932	0.00723886	13.865	5.35721
89.3	-7.43828	-0.958595	-0.480469	-0.150391	-0.138672	0.0894547	0.378906	0.769142	1.00977	1.15039	0.990234		89.3	-3.61798	-0.408203	-0.169922	0.761719	1.4707	2.66211	3.64804	5.17969	6.86914	7.75195	7.76172		2.97667	0.0176629	0.00725383	13.8817	5.35766
89.4	-7.4289	-0.958595	-0.480469	-0.150391	-0.138672	0.079689	0.378906	0.759766	1.00047	1.14063	0.980469		89.4	-3.62814	-0.408203	-0.169922	0.761719	1.4707	2.65039	3.62891	5.16953	6.84961	7.73047	7.7207		2.98	0.0177154	0.00725172	13.8983	5.35818
89.5	-7.4368	-0.958984	-0.480469	-0.15078	-0.138672	0.079689	0.378906	0.75	1.01125	1.14024	0.970314		89.5	-3.62585	-0.398834	-0.169922	0.761261	1.47031	2.65079	3.61914	5.14063	6.82852	7.71094	7.6918		2.98333	0.0178028	0.00743751	13.915	5.35727
89.6	-7.44804	-0.958595	-0.480858	-0.160156	-0.128906	0.079689	0.378906	0.75	0.9907	1.13125	0.949608		89.6	-3.63791	-0.408203	-0.169922	0.75	1.46094	2.64999	3.60742	5.13046	6.8082	7.68164	7.68164		2.98667	0.017848	0.00737734	13.9317	5.35776
89.7	-7.43867	-0.958595	-0.478516	-0.160156	-0.128906	0.079689	0.378906	0.749535	1.00195	1.12891	0.949219		89.7	-3.63791	-0.408661	-0.160156	0.75	1.46054	2.64063	3.60742	5.11133	6.7793	7.65039	7.64063		2.99	0.017913	0.0072074	13.9483	5.35801
89.8	-7.44804	-0.949219	-0.478516	-0.160156	-0.128906	0.0792236	0.378517	0.738747	1.00149	1.12852	0.939453		89.8	-3.64767	-0.419922	-0.160156	0.75	1.45117	2.63086	3.59766	5.10156	6.75977	7.62109	7.61172		2.99333	0.0179878	0.00724848	13.965	5.35793
89.9	-7.44843	-0.958595	-0.478516	-0.15078	-0.128906	0.0679703	0.369141	0.740234	0.980469	1.10938	0.939842		89.9	-3.6575	-0.410156	-0.160156	0.75	1.45078	2.63086	3.58789	5.08984	6.73828	7.60156	7.60156		2.99667	0.0179045	0.00727584	13.9817	5.35821
90	-7.45789	-0.949219	-0.478516	-0.160156	-0.129372	0.0679703	0.369141	0.75	0.980934	1.09961	0.929688		90	-3.66876	-0.410553	-0.160156	0.738281	1.44141	2.63086	3.57813	5.07031	6.71875	7.58203	7.56015		3	0.0179063	0.00722907	13.9983	5.35807
90.1	-7.46015	-0.958595	-0.478905	-0.160156	-0.140625	0.0679703	0.369141	0.75	0.981956	1.09961	0.930077		90.1	-3.66916	-0.419922	-0.160553	0.738281	1.43164	2.62109	3.56796	5.06055	6.67969	7.56055	7.52148		3.00333	0.0179937	0.00714437	14.015	5.35794
90.2	-7.45781	-0.958595	-0.488281	-0.15078	-0.140625	0.0675812	0.369141	0.739769	0.960938	1.08984	0.919922		90.2	-3.67892	-0.410553	-0.169922	0.737885	1.44141	2.62109	3.54922	5.05078	6.66992	7.54102	7.49258		3.00667	0.0181538	0.0069529	14.0317	5.35766
90.3	-7.4582	-0.958984	-0.488281	-0.160156	-0.140625	0.0582047	0.369141	0.728516	0.960938	1.08008	0.920311		90.3	-3.67697	-0.419922	-0.169922	0.728516	1.43164	2.61133	3.54843	5.04102	6.64844	7.51172	7.49023		3.01	0.018184	0.00685814	14.0483	5.35797
90.4	-7.4582	-0.958595	-0.488281	-0.160156	-0.141014	0.0582047	0.368752	0.728516	0.949219	1.08008	0.919922		90.4	-3.68634	-0.420319	-0.160553	0.728516	1.43164	2.61133	3.5293	5.02109	6.62891	7.49258	7.46133		3.01333	0.0183686	0.00685304	14.065	5.35806
90.5	-7.46765	-0.958984	-0.478127	-0.160156	-0.150391	0.0582047	0.359764	0.728516	0.939453	1.07031	0.919922		90.5	-3.6868	-0.429688	-0.169922	0.728119	1.42148	2.61133	3.51953	5	6.60938	7.4707	7.44141		3.01667	0.0186151	0.00668191	14.0817	5.35825
90.6	-7.46992	-0.968361	-0.46875	-0.160156	-0.150391	0.0582047	0.368752	0.728516	0.939453	1.07031	0.908669		90.6	-3.68869	-0.420319	-0.170319	0.71875	1.41211	2.60117	3.51953	4.99023	6.59024	7.44141	7.41016		3.02	0.0184471	0.00643614	14.0983	5.35756
90.7	-7.46796	-0.958595	-0.46875	-0.150391	-0.150391	0.0582047	0.359375	0.728516	0.929688	1.06055	0.910156		90.7	-3.69846	-0.429688	-0.179688	0.71875	1.41165	2.5918	3.50781	4.98001	6.57813	7.42188	7.40079		3.02333	0.0185616	0.0065219	14.115	5.35857
90.8	-7.48711	-0.959061	-0.469139	-0.150391	-0.150391	0.0578156	0.359375	0.718361	0.929688	1.06055	0.900391		90.8	-3.70782	-0.430084	-0.180084	0.730072	1.40039	2.5914	3.49765	4.95898	6.5582	7.40039	7.38132		3.02667	0.0185116	0.00655578	14.1317	5.35821
90.9	-7.47773	-0.958595	-0.478516	-0.150391	-0.141014	0.048439	0.359375	0.708984	0.919922	1.05078	0.900391		90.9	-3.70828	-0.439453	-0.189453	0.720703	1.40039	2.57227	3.47891	4.93945	6.5293	7.37109	7.36328		3.03	0.0185428	0.00664526	14.1483	5.35843
91	-7.48711	-0.970314	-0.46875	-0.15078	-0.150391	0.048439	0.359375	0.708984	0.919533	1.05078	0.891014		91	-3.70822	-0.439453	-0.189453	0.708588	1.40039	2.57227	3.47812	4.92969	6.51953	7.35196	7.33203		3.03333	0.0185876	0.00666078	14.165	5.35834
91.1	-7.47781	-0.958595	-0.46875	-0.160156	-0.150391	0.048439	0.359764	0.708984	0.910156	1.0414	0.890625		91.1	-3.72736	-0.430084	-0.179688	0.699219	1.40039	2.5625	3.45898	4.91992	6.48828	7.33008	7.32227		3.03667	0.0184804	0.00658438	14.1817	5.35833
91.2	-7.48906	-0.958595	-0.46875	-0.160156	-0.150391	0.048439	0.369141	0.697266	0.900391	1.03906	0.880859		91.2	-3.71799	-0.439453	-0.180084	0.699219	1.40039	2.5625	3.45898	4.8989	6.46875	7.30078	7.29337		3.04	0.0186397	0.00682665	14.1983	5.35809
91.3	-7.47968	-0.958984	-0.469215	-0.159767	-0.150391	0.048439	0.369141	0.697266	0.90078	1.0293	0.880859		91.3	-3.72775	-0.43985	-0.189453	0.699219	1.40039	2.55078	3.44922	4.90039	6.44922	7.28125	7.28125		3.04333	0.0185361	0.00669216	14.215	5.35834
91.4	-7.47734	-0.968361	-0.480469	-0.150391	-0.15078	0.048439	0.368752	0.696877	0.910156	1.0293	0.871483		91.4	-3.73718	-0.4375	-0.189453	0.699219	1.40039	2.55078	3.43945	4.8804	6.41992	7.2504	7.26172		3.04667	0.0187197	0.00691698	14.2317	5.35822
91.5	-7.47773	-0.958595	-0.480469	-0.15078	-0.160156	0.048439	0.359375	0.6875	0.910156	1.01953	0.871094		91.5	-3.73984	-0.4375	-0.189453	0.710541	1.40039	2.55038	3.42969	4.85938	6.39844	7.24023	7.23282		3.05	0.0187389	0.00701559	14.2483	5.35887
91.6	-7.47781	-0.958595	-0.470703	-0.160156	-0.148827	0.048439	0.359375	0.687111	0.910156	1.01992	0.859375		91.6	-3.759	-0.4375	-0.180084	0.701172	1.39999	2.54102	3.41797	4.83984	6.37891	7.21094	7.21094		3.05333	0.018702	0.00697519	14.265	5.3583
91.7	-7.48945	-0.958595	-0.470703	-0.160156	-0.158203	0.048439	0.359375	0.677734	0.900391	1.00977	0.859375		91.7	-3.76642	-0.4375	-0.189453	0.700775	1.39063	2.53125	3.41797	4.83008	6.34961	7.17969	7.19141		3.05667	0.0187327	0.00711683	14.2817	5.35802
91.8	-7.48945	-0.958984	-0.470703	-0.150391	-0.158592	0.048439	0.369141	0.677734	0.890236	1.00977	0.849609		91.8	-3.76682	-0.437958	-0.18985	0.679688	1.38086	2.53125	3.4082	4.81836	6.32813	7.15079	7.16211		3.06	0.0188125	0.00705208	14.2983	5.35879
91.9	-7.49687	-0.968361	-0.470703	-0.150391	-0.167969	0.048439	0.369141	0.677734	0.880859	1	0.840233		91.9	-3.77625	-0.439453	-0.189453	0.679688	1.38086	2.52103	3.4082	4.79883	6.30859	7.14063	7.13321		3.06333	0.0188246	0.00724729	14.315	5.3585
92	-7.48758	-0.96875	-0.470703	-0.150391	-0.167969	0.048439	0.369141	0.677734	0.881248	0.9907	0.840233		92	-3.77814	-0.43985	-0.189453	0.679688	1.38046	2.50977	3.39844	4.78906	6.28906	7.12109	7.11133		3.06667	0.018854	0.0070687	14.3317	5.35852
92.1	-7.49921	-0.968361	-0.461327	-0.150391	-0.167969	0.048439	0.368752	0.667969	0.880859	0.992188	0.839844		92.1	-3.76877	-0.439453	-0.189453	0.679688	1.37109	2.50977	3.38867	4.7793	6.26913	7.08984	7.08203		3.07	0.0188198	0.00703043	14.3483	5.35802
92.2	-7.49961	-0.968361	-0.470703	-0.150391	-0.158203	0.048439	0.359375	0.667969	0.88047	0.980469	0.830078		92.2	-3.77814	-0.43985	-0.189453	0.679291	1.37109	2.50977	3.38867	4.76913	6.23828	7.06055	7.05118		3.07333	0.0188129	0.00723123	14.365	5.35899
92.3	-7.51875	-0.968361	-0.470703	-0.150856	-0.158592	0.048439	0.349609	0.667969	0.871483	0.980469	0.830078		92.3	-3.77814	-0.449219	-0.177734	0.660156	1.36133	2.4996	3.37891	4.74023	6.22891	7.03125	7.03125		3.07667	0.0190162	0.00708903	14.3817	5.35843
92.4	-7.5164	-0.958984	-0.470703	-0.162109	-0.167969	0.048439	0.349998	0.658203	0.880859	0.970703	0.820313		92.4	-3.77853	-0.43985	-0.178131	0.669464	1.36093	2.48047	3.36914	4.72891	6.21875	7.00977	7.01172		3.08	0.0190405	0.00719894	14.3983	5.35881
92.5	-7.51688	-0.968361	-0.471092	-0.162109	-0.168358	0.0488281	0.359375	0.658203	0.869141	0.960938	0.810936		92.5	-3.78641	-0.449219	-0.1875	0.648438	1.35156	2.48047	3.36914	4.73828	6.19922	6.99063	6.98047		3.08333	0.0191255	0.0072028	14.415	5.35865
92.6	-7.51914	-0.968361	-0.480469	-0.162498	-0.177734	0.0578156	0.358986	0.658203	0.868752	0.951172	0.810547		92.6	-3.79807	-0.449219	-0.1875	0.648438	1.33984	2.4707	3.35898	4.72852	6.17969	6.9707	6.95157		3.08667	0.0189551	0.00727233	14.4317	5.35907
92.7	-7.53828	-0.96875	-0.480469	-0.171875	-0.177734	0.0488281	0.349609	0.657814	0.859375	0.951172	0.810547		92.7	-3.8176	-0.449615	-0.1875	0.648438	1.33984	2.47031	3.33984	4.71875	6.16992	6.93945	6.92188		3.09	0.0189846	0.00726898	14.4483	5.35855
92.8	-7.53836	-0.978127	-0.480469	-0.171875	-0.177734	0.0578156	0.349609	0.638672	0.849609	0.941406	0.798439		92.8	-3.8176	-0.449615	-0.1875	0.658203	1.33984	2.45117	3.32813	4.70898	6.15781	6.91992	6.89063		3.09333	0.0190535	0.00714898	14.465	5.35861
92.9	-7.55	-0.977737	-0.480469	-0.171875	-0.177734	0.0488281	0.34922	0.638672	0.849609	0.941406	0.779297		92.9	-3.82703	-0.458984	-0.1875	0.648438	1.33984	2.44141	3.32773	4.69922	6.1293	6.90039	6.87109		3.09667	0.0191139	0.00723455	14.4817	5.35854
93	-7.55976	-0.958984	-0.480858	-0.162498	-0.168358	0.0578156	0.339844	0.638672	0.849609	0.931641	0.779297		93	-3.82932	-0.459381	-0.187958	0.648438	1.33945	2.44101	3.30859	4.68945	6.12891	6.86914	6.83243		3.1	0.0190987	0.0072335	14.4983	5.3586
93.1	-7.55781	-0.968361	-0.490234	-0.171875	-0.177734	0.0386734	0.339844	0.638672	0.849609	0.921875	0.769531		93.1	-3.83908	-0.458984	-0.199219	0.648438	1.33008	2.43164	3.29883	4.66953	6.10898	6.84961	6.82031		3.10333	0.0189912	0.00713949	14.515	5.35896
93.2	-7.56766	-0.968361	-0.490623	-0.172264	-0.177734	0.0386734	0.339844	0.628906	0.839844	0.921875	0.769531		93.2	-3.84885	-0.459381	-0.199219	0.648041	1.33008	2.42188	3.28906	4.65039	6.08008	6.82031	6.79102		3.10667	0.018991	0.00705374	14.5317	5.35842
93.3	-7.57969	-0.968361	-0.490234	-0.181641	-0.1782	0.0386734	0.349609	0.628906	0.839844	0.912109	0.760155		93.3	-3.85666	-0.469147	-0.189453	0.638672	1.33008	2.42188	3.28906	4.63867	6.08008	6.80078	6.76172		3.11	0.0189205	0.00694188	14.5483	5.35879
93.4	-7.58945	-0.968361	-0.490234	-0.181641	-0.189453	0.0386734	0.349609	0.628906	0.839844	0.900391	0.759766		93.4	-3.86649	-0.46875	-0.189453	0.638672	1.33008	2.40976	3.2793	4.62891	6.05859	6.7793	6.74063		3.11333	0.018896	0.00685561	14.565	5.35901
93.5	-7.60859	-0.968361	-0.490234	-0.181641	-0.179688	0.0386734	0.349609	0.619141	0.830078	0.900391	0.759766		93.5	-3.86798	-0.469208	-0.18985	0.648041	1.33008	2.39063	3.2789	4.61954	6.04883	6.75	6.71094		3.11667	0.0185416	0.00686302	14.5817	5.35842
93.6	-7.60632	-0.96875	-0.490623	-0.18203	-0.180077	0.048439	0.349609	0.619141	0.829689	0.890625	0.75		93.6	-3.86798	-0.480469	-0.199219	0.628906	1.31992	2.39023	3.25977	4.60898	6.0293	6.7207	6.69141		3.12	0.0185468	0.00689391	14.5983	5.35855
93.7	-7.60899	-0.968361	-0.490234	-0.191406	-0.189453	0.048439	0.349609	0.608986	0.820313	0.890625	0.740234		93.7	-3.85861	-0.480469	-0.189453	0.628906	1.31055	2.37109	3.25977	4.59024	6.01953	6.68945	6.66016		3.12333	0.0185416	0.00698703	14.615	5.35889
93.8	-7.61835	-0.978516	-0.490623	-0.191406	-0.180077	0.048439	0.339455	0.599998	0.820313	0.880859	0.730469		93.8	-3.86838	-0.4711	-0.189453	0.628906	1.32031	2.37109	3.25	4.58984	6.00977	6.66992	6.63086		3.12667	0.0184463	0.00700837	14.6317	5.35891
93.9	-7.61883	-0.978127	-0.5	-0.191406	-0.189453	0.048439	0.340233	0.59922	0.810547	0.871094	0.730469		93.9	-3.87625	-0.490234	-0.18985	0.62851	1.31015	2.3707	3.24023	4.58008	6	6.65039	6.61179		3.13	0.0185806	0.00697607	14.6483	5.35889
94	-7.63007	-0.978127	-0.500389	-0.18203	-0.189453	0.0488281	0.339455	0.590233	0.810547	0.871094	0.71875		94	-3.88751	-0.480865	-0.199615	0.619141	1.30078	2.35156	3.23047	4.56836	5.97852	6.63086	6.6011		3.13333	0.0185602	0.00698015	14.665	5.35925
94.1	-7.62812	-0.978592	-0.5	-0.191406	-0.189842	0.0582047	0.330078	0.599609	0.810547	0.860863	0.708984		94.1	-3.88791	-0.490234	-0.208984	0.618744	1.30078	2.35156	3.23047	4.54883	5.96875	6.61914	6.561		3.13667	0.0188379	0.00693324	14.6817	5.35876
94.2	-7.63789	-0.989845	-0.5	-0.191795	-0.199219	0.0582047	0.330078	0.599609	0.800781	0.849609	0.699608		94.2	-3.89767	-0.480469	-0.208984	0.609375	1.30078	2.35117	3.21875	4.52975	5.94922	6.59961	6.55273		3.14	0.0188127	0.00682208	14.6983	5.35884
94.3	-7.63797	-0.980469	-0.5	-0.201172	-0.199608	0.0582047	0.330467	0.599609	0.800781	0.839844	0.708984		94.3	-3.89728	-0.480865	-0.208984	0.609375	1.30078	2.3418	3.20898	4.53079	5.93945	6.57031	6.54297		3.14333	0.0189121	0.006739	14.715	5.35974
94.4	-7.64024	-0.989845	-0.500465	-0.201172	-0.208984	0.0582047	0.339455	0.589844	0.791016	0.839844	0.699219		94.4	-3.89774	-0.490234	-0.199615	0.608978	1.30038	2.33203	3.19922	4.5	5.92969	6.55078	6.52188		3.14667	0.0190008	0.00672226	14.7317	5.35906
94.5	-7.65977	-0.98008	-0.5	-0.191406	-0.199608	0.0582047	0.318359	0.589844	0.791016	0.839844	0.699219		94.5	-3.909	-0.490631	-0.208984	0.599609	1.28125	2.33203	3.18945	4.48828	5.91016	6.5293	6.51172		3.15	0.0188022	0.00689674	14.7483	5.35891
94.6	-7.66718	-0.98008	-0.5	-0.191406	-0.208984	0.0578156	0.318359	0.589844	0.78125	0.830078	0.689842		94.6	-3.90939	-0.5	-0.21875	0.599609	1.28125	2.32181	3.18906	4.47852	5.89844	6.50977	6.49219		3.15333	0.0186585	0.00695882	14.765	5.35865
94.7	-7.67742	-0.980469	-0.5	-0.191795	-0.208984	0.048439	0.318359	0.589844	0.780861	0.820313	0.689453		94.7	-3.90744	-0.488678	-0.21875	0.599609	1.28125	2.31055	3.16992	4.46875	5.87891	6.5	6.47266		3.15667	0.0182839	0.00692458	14.7817	5.35927
94.8	-7.68906	-0.989845	-0.500389	-0.191406	-0.208984	0.048439	0.318359	0.578125	0.771484	0.810547	0.679688		94.8	-3.90744	-0.498444	-0.219147	0.599609	1.27148	2.30078	3.16016	4.45898	5.86914	6.48047	6.45352		3.16	0.0180399	0.00686475	14.7983	5.35907
94.9	-7.69891	-0.978127	-0.5	-0.191406	-0.199219	0.0386734	0.318359	0.577736	0.771484	0.811012	0.680153		94.9	-3.91687	-0.498047	-0.228516	0.599609	1.27148	2.30078	3.15039	4.44922	5.85938	6.46094	6.44141		3.16333	0.0177231	0.00670768	14.815	5.35899
95	-7.71015	-0.978127	-0.5	-0.191406	-0.208984	0.0386734	0.308594	0.568359	0.759766	0.822266	0.681641		95	-3.90976	-0.498444	-0.228516	0.599609	1.27148	2.30078	3.15039	4.43945	5.84921	6.43945	6.43164		3.16667	0.0177652	0.00674965	14.8317	5.35951
95.1	-7.71796	-0.978516	-0.5	-0.191872	-0.208984	0.0386734	0.308594	0.568359	0.759766	0.822266	0.669922		95.1	-3.91721	-0.507813	-0.228516	0.599609	1.27148	2.29062	3.14063	4.42969	5.82031	6.41992	6.41211		3.17	0.0176716	0.00665736	14.8483	5.35866
95.2	-7.72813	-0.987892	-0.500389	-0.203125	-0.209373	0.0386734	0.308594	0.568359	0.759766	0.810547	0.669922		95.2	-3.92657	-0.498047	-0.21875	0.609375	1.27148	2.28125	3.14063	4.42038	5.80859	6.41016	6.39297		3.17333	0.0175088	0.00651851	14.865	5.3595
95.3	-7.73797	-0.988281	-0.509766	-0.203514	-0.21875	0.0386734	0.308594	0.558594	0.759766	0.810547	0.660545		95.3	-3.92703	-0.498505	-0.219147	0.599609	1.26172	2.28125	3.12845	4.42188	5.79883	6.38086	6.38086		3.17667	0.017565	0.0065411	14.8817	5.35968
95.4	-7.74921	-0.997658	-0.509766	-0.212891	-0.21875	0.0382843	0.298828	0.558594	0.759766	0.810547	0.660156		95.4	-3.92892	-0.509766	-0.228516	0.599213	1.26132	2.26913	3.11719	4.4097	5.78906	6.36914	6.36133		3.18	0.0175569	0.00648466	14.8983	5.35915
95.5	-7.75977	-0.987892	-0.5	-0.201172	-0.21875	0.0386734	0.298363	0.558594	0.759377	0.800781	0.650391		95.5	-3.92892	-0.509766	-0.228516	0.589844	1.24219	2.25977	3.10742	4.38913	5.76953	6.35938	6.33203		3.18333	0.0176809	0.00656001	14.915	5.35982
95.6	-7.78875	-0.988281	-0.500389	-0.201561	-0.21875	0.0386734	0.287109	0.558594	0.740623	0.800781	0.63047		95.6	-3.92697	-0.500397	-0.228516	0.589844	1.24219	2.25937	3.10703	4.39063	5.75977	6.33984	6.3129		3.18667	0.0175498	0.00646758	14.9317	5.35965
95.7	-7.79804	-0.997658	-0.509766	-0.210938	-0.228516	0.0386734	0.287109	0.558594	0.749611	0.791016	0.621483		95.7	-3.92657	-0.509766	-0.228516	0.589844	1.23282	2.24023	3.08789	4.39063	5.75977	6.31992	6.29102		3.19	0.0176017	0.00646018	14.9483	5.35903
95.8	-7.7989	-0.998047	-0.509766	-0.210938	-0.228516	0.0386734	0.287109	0.558594	0.740234	0.791016	0.621094		95.8	-3.91727	-0.500397	-0.228912	0.589844	1.24219	2.24023	3.08789	4.3804	5.7496	6.29102	6.27148		3.19333	0.0175462	0.00648506	14.965	5.35968
95.9	-7.82929	-0.997658	-0.509766	-0.210938	-0.228516	0.0386734	0.287109	0.548828	0.730469	0.78125	0.620705		95.9	-3.92929	-0.509766	-0.238281	0.580078	1.23242	2.23047	3.07813	4.35983	5.71875	6.26953	6.24258		3.19667	0.0174984	0.00645363	14.9817	5.3592
96	-7.83008	-0.987892	-0.5	-0.201172	-0.21875	0.0386734	0.287109	0.548828	0.730469	0.771484	0.601563		96	-3.94806	-0.509766	-0.238281	0.580078	1.23242	2.23007	3.06796	4.36087	5.70898	6.25977	6.23047		3.2	0.0175736	0.00657114	14.9983	5.35998
96.1	-7.84891	-0.988281	-0.500389	-0.201561	-0.219139	0.048439	0.276955	0.548439	0.730469	0.771484	0.591797		96.1	-3.93869	-0.510162	-0.238281	0.579681	1.22226	2.21094	3.05859	4.33984	5.69922	6.24023	6.21094		3.20333	0.0174702	0.00661279	15.015	5.35928
96.2	-7.85899	-0.998047	-0.509766	-0.210938	-0.228516	0.0480499	0.267578	0.539063	0.720703	0.771484	0.591797		96.2	-3.9368	-0.510162	-0.238281	0.570313	1.21329	2.21094	3.04883	4.33008	5.68945	6.23047	6.1918		3.20667	0.0173962	0.00667524	15.0317	5.35901
96.3	-7.87852	-1.00742	-0.509766	-0.210938	-0.228516	0.0386734	0.267578	0.529297	0.720703	0.771873	0.580078		96.3	-3.94846	-0.519531	-0.238281	0.570313	1.22266	2.20117	3.03867	4.31836	5.67969	6.21094	6.17188		3.21	0.0173127	0.00666748	15.0483	5.35916
96.4	-7.88836	-0.997658	-0.510155	-0.211327	-0.219215	0.048439	0.267189	0.529297	0.720703	0.771484	0.580078		96.4	-3.95782	-0.509766	-0.238281	0.570313	1.22226	2.19141	3.0293	4.30859	5.66016	6.20117	6.16016		3.21333	0.0172882	0.00664435	15.065	5.35963
96.5	-7.9	-0.997658	-0.510155	-0.210938	-0.230469	0.048439	0.257813	0.529297	0.710938	0.771484	0.570313		96.5	-3.94846	-0.510162	-0.228516	0.570313	1.20157	2.19141	3.01953	4.28906	5.66016	6.17969	6.13086		3.21667	0.0172124	0.00673137	15.0817	5.35979
96.6	-7.91914	-0.988358	-0.519531	-0.211327	-0.230469	0.048439	0.248047	0.529297	0.710938	0.771484	0.570313		96.6	-3.95822	-0.509766	-0.238281	0.560089	1.21094	2.19141	3.00781	4.2793	5.64063	6.16992	6.11133		3.22	0.0170827	0.00657079	15.0983	5.35962
96.7	-7.91766	-0.999611	-0.519531	-0.220703	-0.230469	0.048439	0.248047	0.528908	0.710938	0.761719	0.560547		96.7	-3.95593	-0.510162	-0.228516	0.548828	1.20117	2.18164	2.99805	4.26953	5.62851	6.15039	6.09219		3.22333	0.0168904	0.00653884	15.115	5.35948
96.8	-7.92969	-0.989845	-0.51992	-0.210938	-0.220703	0.048439	0.247658	0.519531	0.701172	0.761719	0.550781		96.8	-3.95822	-0.519531	-0.228516	0.548828	1.20117	2.17188	2.99765	4.25977	5.60938	6.13086	6.08008		3.22667	0.0167418	0.00655141	15.1317	5.3596
96.9	-7.9582	-0.990234	-0.529297	-0.211327	-0.220703	0.0480499	0.237892	0.519531	0.701172	0.751564	0.550781		96.9	-3.96799	-0.507813	-0.228516	0.548828	1.19141	2.17188	2.97852	4.25	5.59961	6.12109	6.05078		3.23	0.0166342	0.00663221	15.1483	5.36
97	-7.95867	-0.999611	-0.529297	-0.221092	-0.221092	0.048439	0.228516	0.519531	0.701172	0.742188	0.541016		97	-3.96759	-0.507813	-0.228973	0.539063	1.19141	2.17188	2.96875	4.23828	5.58984	6.10938	6.03165		3.23333	0.0165965	0.0066924	15.165	5.35966
97.1	-7.96992	-0.990234	-0.519997	-0.220703	-0.230469	0.0488281	0.237892	0.519066	0.691406	0.742188	0.541016		97.1	-3.95822	-0.507813	-0.240234	0.548828	1.19101	2.16016	2.96835	4.22852	5.58008	6.08984	6.02148		3.23667	0.016616	0.00661564	15.1817	5.35926
97.2	-7.96796	-0.999611	-0.53125	-0.220703	-0.230858	0.0578156	0.228516	0.507813	0.691406	0.730469	0.53125		97.2	-3.95593	-0.508209	-0.240234	0.548828	1.17188	2.15976	2.94922	4.21875	5.57031	6.07968	6		3.24	0.0163574	0.00683355	15.1983	5.35964
97.3	-7.96796	-1	-0.53125	-0.220703	-0.240234	0.048439	0.228516	0.507813	0.681641	0.730469	0.521484		97.3	-3.95822	-0.507813	-0.240234	0.539063	1.16211	2.15039	2.94922	4.20898	5.56055	6.05078	5.9707		3.24333	0.0162017	0.006707	15.215	5.35925
97.4	-7.96844	-0.999611	-0.53125	-0.221169	-0.240234	0.048439	0.228127	0.507813	0.681252	0.730469	0.521484		97.4	-3.96799	-0.50827	-0.240234	0.538666	1.16211	2.15039	2.93945	4.19922	5.55078	6.03125	5.94141		3.24667	0.0161241	0.00663515	15.2317	5.35929
97.5	-7.98985	-1	-0.53125	-0.222656	-0.240234	0.0480499	0.21875	0.507813	0.671875	0.730469	0.511719		97.5	-3.97736	-0.519531	-0.240234	0.529694	1.16211	2.14063	2.92929	4.18945	5.5293	6.02148	5.91992		3.25	0.0159843	0.00651131	15.2483	5.3595
97.6	-8.00898	-0.997658	-0.531639	-0.222656	-0.240623	0.0386734	0.21875	0.507813	0.671875	0.730469	0.511719		97.6	-3.97736	-0.509766	-0.240234	0.538666	1.16211	2.14063	2.91016	4.17929	5.51913	6	5.89063		3.25333	0.0157713	0.00644952	15.265	5.35956
97.7	-8.00711	-0.998047	-0.541016	-0.212891	-0.25	0.0386734	0.21875	0.498047	0.671875	0.730469	0.512108		97.7	-3.96799	-0.510162	-0.240234	0.519531	1.15234	2.13086	2.91016	4.16016	5.5	5.99023	5.87109		3.25667	0.0154756	0.00643678	15.2817	5.35932
97.8	-8.01914	-0.997658	-0.53125	-0.212891	-0.25	0.0382843	0.218361	0.498047	0.662109	0.720238	0.509377		97.8	-3.97742	-0.519531	-0.240234	0.529297	1.15234	2.13046	2.89999	4.16016	5.49023	5.9707	5.85007		3.26	0.015458	0.0063632	15.2983	5.35953
97.9	-8.02851	-0.998047	-0.531639	-0.223045	-0.25	0.0289078	0.208984	0.498047	0.662109	0.708984	0.490623		97.9	-3.97971	-0.509766	-0.240234	0.529297	1.15234	2.12109	2.89017	4.15039	5.48087	5.95117	5.85156		3.26333	0.0155822	0.00642498	15.315	5.35994
98	-8.02851	-1.00781	-0.541016	-0.222656	-0.250389	0.0289078	0.208595	0.507813	0.662109	0.708984	0.5		98	-3.97775	-0.509766	-0.240234	0.529297	1.15234	2.11133	2.86719	4.13867	5.47031	5.94141	5.83203		3.26667	0.0154616	0.00630606	15.3317	5.35924
98.1	-8.03836	-1.01719	-0.541405	-0.222656	-0.259766	0.0401611	0.199219	0.497658	0.662109	0.708984	0.490234		98.1	-3.98712	-0.510162	-0.240234	0.529297	1.15234	2.11133	2.86719	4.13867	5.44922	5.92969	5.80273		3.27	0.0153416	0.00634223	15.3483	5.35986
98.2	-8.04961	-1.00742	-0.550781	-0.222656	-0.259766	0.017189	0.199219	0.488281	0.650391	0.699219	0.490623		98.2	-3.98752	-0.519531	-0.240631	0.529297	1.14258	2.11093	2.85703	4.12891	5.43945	5.91016	5.7832		3.27333	0.0153947	0.0062831	15.365	5.35967
98.3	-8.03828	-0.998123	-0.550781	-0.212891	-0.259766	0.0289078	0.199219	0.487892	0.650391	0.699219	0.489845		98.3	-3.98718	-0.519928	-0.25	0.529297	1.14258	2.10156	2.84766	4.11914	5.42969	5.90039	5.76172		3.27667	0.0153768	0.0061222	15.3817	5.35925
98.4	-8.03828	-1.00977	-0.55117	-0.21328	-0.248047	0.0167999	0.199608	0.478516	0.650391	0.699684	0.480469		98.4	-3.98947	-0.519531	-0.25	0.529297	1.14212	2.0918	2.83789	4.10938	5.41992	5.88086	5.74219		3.28	0.0151723	0.00618734	15.3983	5.3596
98.5	-8.03875	-1.00938	-0.560547	-0.222656	-0.248047	0.0074234	0.208595	0.478516	0.640236	0.710938	0.471092		98.5	-3.98752	-0.519531	-0.25	0.529297	1.13086	2.0918	2.83789	4.09961	5.41016	5.86133	5.71289		3.28333	0.0151652	0.00617851	15.415	5.3596
98.6	-8.05976	-1	-0.550781	-0.210938	-0.248436	0.0191422	0.199608	0.478516	0.630859	0.710938	0.480469		98.6	-4.00705	-0.519531	-0.25	0.529297	1.12109	2.08203	2.83749	4.09961	5.39063	5.84961	5.70352		3.28667	0.0149285	0.00636201	15.4317	5.35957
98.7	-8.05742	-1.00977	-0.550781	-0.211327	-0.257813	0.0187531	0.208595	0.478516	0.630859	0.701172	0.471092		98.7	-4.00665	-0.519531	-0.250397	0.529297	1.12109	2.08163	2.81836	4.08984	5.38086	5.83984	5.69141		3.29	0.014814	0.00629301	15.4483	5.35975
98.8	-8.04765	-1.01953	-0.55117	-0.220703	-0.257813	0.00937653	0.199219	0.478516	0.621094	0.701172	0.480469		98.8	-3.99734	-0.519531	-0.259766	0.529297	1.12109	2.07227	2.81836	4.08008	5.37109	5.82031	5.67188		3.29333	0.0147155	0.00627397	15.465	5.36001
98.9	-8.04804	-1.01953	-0.560547	-0.220703	-0.257813	0.00937653	0.199219	0.478516	0.611328	0.701172	0.480469		98.9	-4.00861	-0.510162	-0.259766	0.5289	1.12109	2.07227	2.81836	4.06992	5.37109	5.80078	5.66211		3.29667	0.0145452	0.00635706	15.4817	5.35942
99	-8.04813	-1.01914	-0.550781	-0.220703	-0.257813	0.00937653	0.199219	0.478516	0.611328	0.691406	0.470703		99	-4.00861	-0.519531	-0.260162	0.519531	1.10938	2.0625	2.80859	4.06094	5.34961	5.80078	5.64297		3.3	0.0145279	0.00618133	15.4983	5.35938
99.1	-8.04961	-1.01953	-0.55117	-0.220703	-0.257813	0.00898743	0.199219	0.478127	0.611717	0.691406	0.470703		99.1	-4.009	-0.519531	-0.259369	0.519531	1.10938	2.0625	2.80859	4.05859	5.33984	5.77148	5.64258		3.30333	0.0142304	0.0060153	15.515	5.35978
99.2	-8.05	-1.01719	-0.560547	-0.221092	-0.257813	-0.000389099	0.199219	0.46875	0.621094	0.690941	0.460938		99.2	-4.01642	-0.509766	-0.250397	0.509766	1.10938	2.0625	2.8082	4.04883	5.33008	5.75977	5.62109		3.30667	0.0142444	0.00578414	15.5317	5.35974
99.3	-8.04765	-1.01758	-0.560547	-0.220703	-0.257813	-0.000389099	0.198753	0.46875	0.610939	0.680153	0.460938		99.3	-4.01682	-0.509766	-0.259766	0.509766	1.10898	2.05273	2.78906	4.04883	5.31055	5.7496	5.60196		3.31	0.0141759	0.00579473	15.5483	5.36019
99.4	-8.03828	-1.02695	-0.549217	-0.221092	-0.257813	-0.000778198	0.1875	0.478516	0.601563	0.690941	0.460938		99.4	-4.02625	-0.510162	-0.260162	0.519135	1.09961	2.05273	2.78906	4.03906	5.30078	5.7211	5.58203		3.31333	0.0139594	0.00574868	15.565	5.35989
99.5	-8.03836	-1.02695	-0.558594	-0.230469	-0.257813	-0.0101547	0.1875	0.478127	0.591797	0.669922	0.460938		99.5	-4.02814	-0.519531	-0.269531	0.509766	1.09961	2.04297	2.78906	4.0293	5.30078	5.72031	5.5625		3.31667	0.0139301	0.00579316	15.5817	5.35997
99.6	-8.04961	-1.01719	-0.558594	-0.220703	-0.258202	-0.000389099	0.197266	0.46875	0.591797	0.670387	0.461327		99.6	-4.02853	-0.509766	-0.269928	0.509766	1.08984	2.04297	2.7793	4.01953	5.29102	5.69141	5.55078		3.32	0.0139644	0.00584273	15.5983	5.35967
99.7	-8.03789	-1.01765	-0.558594	-0.221092	-0.257813	-0.0101547	0.197266	0.46875	0.591797	0.67141	0.458984		99.7	-4.0379	-0.510162	-0.279297	0.509369	1.08984	2.04297	2.7793	4.00977	5.2793	5.68164	5.53165		3.32333	0.0139133	0.0059022	15.615	5.35942
99.8	-8.02851	-1.01914	-0.558983	-0.230469	-0.267578	-0.0101547	0.196877	0.46875	0.591797	0.660622	0.459373		99.8	-4.0379	-0.519531	-0.279297	0.5	1.08984	2.04297	2.7789	4.00977	5.25977	5.66016	5.51172		3.32667	0.0139644	0.0059068	15.6317	5.35972
99.9	-8.03789	-1.01953	-0.568359	-0.230858	-0.257813	-0.000778198	0.1875	0.468361	0.591797	0.671875	0.458984		99.9	-4.0379	-0.519531	-0.279297	0.5	1.08984	2.03079	2.76953	4	5.25	5.64063	5.49219		3.33	0.0141119	0.00571289	15.6483	5.36
100	-8.02851	-1.02891	-0.558594	-0.240234	-0.257813	-0.0101547	0.197266	0.46875	0.591797	0.662109	0.449219		100	-4.0379	-0.508209	-0.269531	0.5	1.08984	2.00977	2.75977	3.98984	5.24023	5.63086	5.4711		3.33333	0.0141425	0.00587437	15.665	5.35938
100.1	-8.03789	-1.01953	-0.558594	-0.240234	-0.258202	-0.0199203	0.196877	0.46875	0.582031	0.662109	0.449219		100.1	-4.04813	-0.517578	-0.279297	0.5	1.08984	2.00977	2.75977	3.96875	5.23047	5.61133	5.47031		3.33667	0.0140462	0.00583712	15.6817	5.35998
100.2	-8.02664	-1.02891	-0.558594	-0.230858	-0.267578	-0.0101547	0.1875	0.468361	0.582031	0.650391	0.439453		100.2	-4.05743	-0.517578	-0.279297	0.499603	1.08984	2.00977	2.74765	3.95898	5.2207	5.60156	5.4418		3.34	0.0138652	0.00582018	15.6983	5.35999
100.3	-8.03789	-1.01953	-0.548828	-0.240234	-0.267578	-0.0203094	0.1875	0.458984	0.582031	0.650391	0.439453		100.3	-4.05743	-0.517578	-0.279297	0.490234	1.07968	2.00977	2.73828	3.94882	5.19922	5.58984	5.43164		3.34333	0.0138661	0.00595852	15.715	5.3598
100.4	-8.02851	-1.02891	-0.549294	-0.240234	-0.267578	-0.029686	0.196877	0.458984	0.582031	0.650391	0.429688		100.4	-4.05743	-0.517578	-0.279694	0.490234	1.07031	1.9996	2.72852	3.92969	5.19922	5.57031	5.41016		3.34667	0.0136042	0.00599256	15.7317	5.35987
100.5	-8.03828	-1.02891	-0.560547	-0.230934	-0.267578	-0.0203094	0.1875	0.458984	0.572266	0.640625	0.429688		100.5	-4.05743	-0.517578	-0.279297	0.490234	1.07031	1.99023	2.72852	3.91992	5.17969	5.56055	5.39102		3.35	0.0132879	0.00624258	15.7483	5.35958
100.6	-8.03836	-1.0293	-0.560547	-0.242188	-0.268044	-0.029686	0.1875	0.458984	0.571877	0.640625	0.429688		100.6	-4.05743	-0.508209	-0.2789	0.489838	1.07031	1.99023	2.71875	3.91016	5.16992	5.54062	5.38086		3.35333	0.0132272	0.00608377	15.765	5.36023
100.7	-8.05976	-1.02891	-0.560547	-0.242188	-0.279297	-0.029686	0.1875	0.458984	0.562889	0.630859	0.419922		100.7	-4.04813	-0.517578	-0.269928	0.480469	1.07031	1.99023	2.71875	3.90039	5.16016	5.52188	5.37109		3.35667	0.013154	0.00596027	15.7817	5.3599
100.8	-8.05937	-1.0293	-0.560547	-0.242577	-0.279297	-0.029686	0.19883	0.458984	0.560547	0.630859	0.429688		100.8	-4.06915	-0.518036	-0.2789	0.480469	1.07031	1.98047	2.71835	3.89063	5.15039	5.52148	5.35156		3.36	0.0131374	0.00580233	15.7983	5.36007
100.9	-8.05742	-1.03867	-0.560936	-0.251953	-0.269531	-0.029686	0.189453	0.458984	0.560547	0.621094	0.419922		100.9	-4.05783	-0.529297	-0.269928	0.480072	1.06055	1.98047	2.70938	3.89063	5.14063	5.51172	5.33008		3.36333	0.0128547	0.00560349	15.815	5.36019
101	-8.05742	-1.02891	-0.560547	-0.251953	-0.26992	-0.029686	0.189064	0.458984	0.560547	0.621094	0.419922		101	-4.0672	-0.529297	-0.269531	0.470703	1.06015	1.98047	2.70898	3.89063	5.13086	5.49023	5.32071		3.36667	0.0127469	0.00545826	15.8317	5.36038
101.1	-8.05781	-1.03906	-0.560547	-0.251953	-0.269531	-0.0300751	0.179688	0.458984	0.560547	0.621094	0.410156		101.1	-4.0672	-0.519531	-0.269531	0.470703	1.05078	1.9707	2.70859	3.88086	5.12109	5.48047	5.31055		3.37	0.0127311	0.0053328	15.8483	5.35938
101.2	-8.06766	-1.03867	-0.560547	-0.251953	-0.269531	-0.0394516	0.179688	0.468361	0.550781	0.611328	0.400391		101.2	-4.0676	-0.519928	-0.269531	0.470703	1.05078	1.9707	2.68945	3.88086	5.10938	5.4711	5.28125		3.37333	0.0125134	0.00515706	15.865	5.36057
101.3	-8.0789	-1.03906	-0.560547	-0.251953	-0.269531	-0.0394516	0.189453	0.449608	0.550781	0.611328	0.400391		101.3	-4.06766	-0.529694	-0.269531	0.470306	1.05078	1.96094	2.68945	3.86874	5.09961	5.46054	5.25977		3.37667	0.0122956	0.005333	15.8817	5.3601
101.4	-8.06953	-1.04844	-0.550781	-0.252342	-0.26992	-0.0394516	0.189453	0.468361	0.560547	0.611328	0.390625		101.4	-4.07892	-0.539063	-0.269531	0.460938	1.05038	1.96094	2.68945	3.84961	5.08984	5.4418	5.24023		3.38	0.0120998	0.00529402	15.8983	5.36009
101.5	-8.06757	-1.03867	-0.550781	-0.261719	-0.279297	-0.0394516	0.189453	0.458984	0.550781	0.601563	0.390625		101.5	-4.07892	-0.539063	-0.269531	0.470703	1.04102	1.96094	2.67969	3.84961	5.07968	5.44141	5.23093		3.38333	0.0119884	0.00523244	15.915	5.36013
101.6	-8.07734	-1.03906	-0.550781	-0.261719	-0.269531	-0.0394516	0.189453	0.458984	0.550781	0.601563	0.378906		101.6	-4.07736	-0.539459	-0.269928	0.470703	1.04102	1.95117	2.66992	3.83984	5.06055	5.42969	5.22266		3.38667	0.0118528	0.00535772	15.9317	5.36022
101.7	-8.08679	-1.0489	-0.550781	-0.261719	-0.26992	-0.0394516	0.189453	0.458984	0.550781	0.591797	0.379295		101.7	-4.08713	-0.548828	-0.279297	0.460938	1.03125	1.95117	2.66992	3.83008	5.04102	5.41992	5.21289		3.39	0.0117201	0.00527832	15.9483	5.35958
101.8	-8.08867	-1.04844	-0.541405	-0.261719	-0.269531	-0.039917	0.189453	0.458984	0.550781	0.591797	0.388672		101.8	-4.0965	-0.548828	-0.279297	0.470245	1.03125	1.95117	2.66992	3.82968	5.03125	5.40039	5.20352		3.39333	0.0116638	0.00542775	15.965	5.3598
101.9	-8.08867	-1.04844	-0.550781	-0.262108	-0.269531	-0.0511703	0.189453	0.458984	0.540627	0.592186	0.388672		101.9	-4.09656	-0.548828	-0.269531	0.458984	1.03125	1.95078	2.66016	3.81055	5.03125	5.39102	5.20117		3.39667	0.0117943	0.00512104	15.9817	5.36023
102	-8.08906	-1.04883	-0.550781	-0.271484	-0.269531	-0.0511703	0.189453	0.458595	0.531639	0.591408	0.378906		102	-4.09885	-0.539459	-0.269531	0.458984	1.03085	1.93164	2.66016	3.80078	5.00977	5.39063	5.18164		3.4	0.0118388	0.00517184	15.9983	5.35998
102.1	-8.08867	-1.04844	-0.550781	-0.271484	-0.26992	-0.0511703	0.189453	0.449219	0.541016	0.58242	0.379295		102.1	-4.09921	-0.548828	-0.269989	0.458984	1.02148	1.93204	2.66016	3.79102	5	5.37109	5.17188		3.40333	0.0118024	0.00530259	16.015	5.36059
102.2	-8.0871	-1.04883	-0.541405	-0.271484	-0.279297	-0.0511703	0.189453	0.449219	0.540627	0.591797	0.378906		102.2	-4.11758	-0.548828	-0.28125	0.458984	1.03125	1.94101	2.66016	3.78125	4.99023	5.35938	5.15234		3.40667	0.011741	0.00513587	16.0317	5.35954
102.3	-8.09656	-1.04844	-0.550781	-0.271484	-0.269531	-0.0511703	0.189453	0.449219	0.521484	0.591797	0.378906		102.3	-4.10861	-0.548828	-0.269928	0.458984	1.03085	1.93164	2.66016	3.78125	4.98047	5.34961	5.13321		3.41	0.0114862	0.00521987	16.0483	5.35976
102.4	-8.09882	-1.04883	-0.550781	-0.271484	-0.269531	-0.0515594	0.199219	0.449219	0.512108	0.582031	0.369141		102.4	-4.11609	-0.548828	-0.279297	0.458984	1.02148	1.91992	2.64844	3.76953	4.96094	5.33984	5.13281		3.41333	0.0112926	0.00516131	16.065	5.35978
102.5	-8.10859	-1.05859	-0.550781	-0.271484	-0.269531	-0.060936	0.199219	0.449219	0.521484	0.582031	0.369141		102.5	-4.11838	-0.548828	-0.279297	0.458984	1.02148	1.91992	2.64844	3.75977	4.95117	5.32031	5.12109		3.41667	0.0109888	0.00517173	16.0817	5.35978
102.6	-8.11835	-1.0582	-0.541016	-0.271873	-0.269531	-0.060936	0.189453	0.449219	0.511719	0.582031	0.359375		102.6	-4.12775	-0.549225	-0.269531	0.458588	1.02148	1.91992	2.64844	3.75	4.95117	5.31055	5.10156		3.42	0.010762	0.00510169	16.0983	5.35999
102.7	-8.11844	-1.05859	-0.541405	-0.28125	-0.26992	-0.0515594	0.199219	0.449219	0.511719	0.570313	0.359375		102.7	-4.12814	-0.558594	-0.269928	0.458984	1.02148	1.91992	2.63867	3.74023	4.939	5.30078	5.0918		3.42333	0.0105939	0.00485711	16.115	5.36009
102.8	-8.11992	-1.0582	-0.539063	-0.28125	-0.279297	-0.060936	0.199219	0.449219	0.511719	0.570313	0.359764		102.8	-4.13751	-0.558594	-0.279297	0.458984	1.02109	1.90976	2.63867	3.73984	4.9082	5.28165	5.08203		3.42667	0.0105043	0.00491409	16.1317	5.3602
102.9	-8.13007	-1.05859	-0.539063	-0.28125	-0.269531	-0.060936	0.19883	0.449219	0.511719	0.570313	0.359375		102.9	-4.13791	-0.548828	-0.279297	0.458588	1.01172	1.90039	2.62891	3.7207	4.89844	5.2793	5.0629		3.43	0.0106006	0.00475477	16.1483	5.36011
103	-8.12812	-1.06797	-0.539063	-0.271484	-0.269531	-0.060936	0.189453	0.449219	0.501953	0.560936	0.359375		103	-4.13797	-0.558594	-0.269531	0.458984	1.01172	1.89063	2.62891	3.71094	4.88867	5.26913	5.05078		3.43333	0.0104492	0.00469284	16.165	5.36013
103.1	-8.13789	-1.0582	-0.539063	-0.281639	-0.269531	-0.060936	0.189453	0.449219	0.501564	0.570313	0.359375		103.1	-4.14728	-0.549225	-0.269531	0.458984	1.01126	1.89063	2.62891	3.70117	4.87891	5.25	5.04102		3.43667	0.010237	0.00479779	16.1817	5.35974
103.2	-8.14726	-1.0582	-0.529297	-0.28125	-0.26992	-0.060936	0.189453	0.449219	0.492188	0.560547	0.349609		103.2	-4.14728	-0.558594	-0.269531	0.458984	1.00977	1.88086	2.62891	3.69141	4.86914	5.24023	5.03165		3.44	0.0101211	0.00474308	16.1983	5.36012
103.3	-8.13797	-1.04844	-0.529297	-0.28125	-0.267578	-0.060936	0.189453	0.449219	0.492188	0.560547	0.350075		103.3	-4.14767	-0.558594	-0.269928	0.458984	1	1.88086	2.61914	3.69141	4.85938	5.23047	5.02148		3.44333	0.0100319	0.00482159	16.215	5.36048
103.4	-8.1496	-1.04844	-0.51992	-0.281639	-0.267578	-0.060936	0.189453	0.449219	0.492188	0.560547	0.361328		103.4	-4.14767	-0.558594	-0.269135	0.458588	1.00937	1.87109	2.61914	3.67929	4.84961	5.21094	5.01172		3.44667	0.00992693	0.00473405	16.2317	5.35978
103.5	-8.15937	-1.04883	-0.519531	-0.291016	-0.267578	-0.060936	0.189453	0.448753	0.482811	0.550781	0.351563		103.5	-4.14774	-0.55899	-0.260162	0.458984	1	1.87109	2.61914	3.66016	4.83789	5.20117	5.00235		3.45	0.00972522	0.0048083	16.2483	5.36043
103.6	-8.16718	-1.04844	-0.519531	-0.291016	-0.267578	-0.0613251	0.189064	0.447266	0.492188	0.550781	0.351563		103.6	-4.15939	-0.568359	-0.269531	0.458984	1	1.87109	2.61874	3.66016	4.82813	5.18945	4.99063		3.45333	0.00955724	0.00473116	16.265	5.36034
103.7	-8.17703	-1.04844	-0.51992	-0.300781	-0.257813	-0.0707016	0.179688	0.447266	0.492188	0.550781	0.339844		103.7	-4.16721	-0.568359	-0.269531	0.458984	1	1.87109	2.60938	3.65039	4.81836	5.17969	4.99023		3.45667	0.00963893	0.00467012	16.2817	5.36025
103.8	-8.1789	-1.04844	-0.519531	-0.291405	-0.257813	-0.0707016	0.179222	0.447266	0.492188	0.550781	0.339844		103.8	-4.17657	-0.568359	-0.269531	0.458984	0.999603	1.86133	2.59961	3.64063	4.8082	5.16992	4.98087		3.46	0.00941966	0.00457627	16.2983	5.35999
103.9	-8.18867	-1.04844	-0.51992	-0.300781	-0.257813	-0.060936	0.167969	0.447266	0.492188	0.541016	0.330467		103.9	-4.17703	-0.558594	-0.269928	0.458984	0.990234	1.86133	2.60001	3.64063	4.78906	5.14999	4.98047		3.46333	0.00946269	0.00451046	16.315	5.36028
104	-8.19843	-1.0489	-0.519531	-0.300781	-0.257813	-0.0707016	0.167969	0.447266	0.492188	0.541016	0.339844		104	-4.18829	-0.558594	-0.279297	0.458984	0.990234	1.86133	2.60938	3.63086	4.7793	5.13086	4.97116		3.46667	0.009409	0.00444326	16.3317	5.36049
104.1	-8.19812	-1.06016	-0.519531	-0.291481	-0.257813	-0.0707016	0.167969	0.446877	0.480469	0.541016	0.330078		104.1	-4.17892	-0.558594	-0.279297	0.458984	0.999603	1.85156	2.59961	3.6304	4.76953	5.12109	4.97266		3.47	0.00918337	0.00433175	16.3483	5.35988
104.2	-8.19843	-1.06016	-0.510231	-0.302734	-0.257813	-0.0710907	0.167969	0.4375	0.492188	0.53125	0.320313		104.2	-4.18869	-0.559052	-0.279297	0.458984	0.990234	1.85156	2.59961	3.60938	4.75937	5.11133	4.95313		3.47333	0.00914469	0.00424034	16.365	5.35984
104.3	-8.19843	-1.06016	-0.521484	-0.302734	-0.258202	-0.0707016	0.167969	0.4375	0.492188	0.53125	0.320702		104.3	-4.19846	-0.570313	-0.279694	0.458984	0.990234	1.85156	2.58984	3.59961	4.75	5.09961	4.94376		3.47667	0.00902567	0.00403515	16.3817	5.36017
104.4	-8.2082	-1.06016	-0.521484	-0.302734	-0.257813	-0.0710907	0.167969	0.4375	0.480469	0.53125	0.320313		104.4	-4.19611	-0.560547	-0.289063	0.458588	0.990234	1.85156	2.58984	3.59961	4.73828	5.08008	4.94141		3.48	0.00887528	0.00385251	16.3983	5.36043
104.5	-8.20781	-1.06016	-0.521484	-0.302734	-0.258202	-0.0804672	0.167969	0.4375	0.480858	0.521095	0.320313		104.5	-4.20593	-0.560547	-0.279297	0.449219	0.989838	1.85156	2.58008	3.58945	4.73828	5.07031	4.92188		3.48333	0.00847693	0.00381017	16.415	5.36031
104.6	-8.19852	-1.05039	-0.521484	-0.302734	-0.267578	-0.0804672	0.16758	0.437111	0.490234	0.511719	0.310547		104.6	-4.19806	-0.551178	-0.279297	0.448822	0.980469	1.85156	2.58008	3.58008	4.72852	5.05078	4.91211		3.48667	0.00822392	0.00389592	16.4317	5.36043
104.7	-8.21015	-1.05078	-0.512108	-0.302734	-0.267578	-0.0804672	0.158203	0.427734	0.501564	0.511719	0.310936		104.7	-4.19846	-0.560547	-0.279297	0.451172	0.989838	1.85156	2.57031	3.56992	4.71835	5.04102	4.90234		3.49	0.00821686	0.00383574	16.4483	5.36076
104.8	-8.2082	-1.06016	-0.521484	-0.303123	-0.268044	-0.0804672	0.158203	0.427734	0.492188	0.511719	0.310547		104.8	-4.20782	-0.560547	-0.279297	0.451172	0.970703	1.8418	2.57031	3.56055	4.69922	5.02148	4.89297		3.49333	0.00806107	0.00402488	16.465	5.36075
104.9	-8.2082	-1.06055	-0.509766	-0.3125	-0.269531	-0.0804672	0.158203	0.427345	0.492188	0.521484	0.300781		104.9	-4.20782	-0.560547	-0.279297	0.439453	0.970703	1.8418	2.55859	3.54883	4.68906	5.01016	4.88281		3.49667	0.00784316	0.00406297	16.4817	5.36005
105	-8.20828	-1.06992	-0.510155	-0.3125	-0.269531	-0.0804672	0.158203	0.417969	0.480469	0.521484	0.289063		105	-4.20782	-0.560547	-0.279297	0.451172	0.970703	1.8418	2.55859	3.53906	4.67969	5.00977	4.86133		3.5	0.00764988	0.00425018	16.4983	5.36066
105.1	-8.21015	-1.06992	-0.53125	-0.312889	-0.260155	-0.0804672	0.157814	0.417969	0.492188	0.521484	0.289063		105.1	-4.20828	-0.560547	-0.279694	0.439453	0.970703	1.8418	2.54883	3.53906	4.66016	5	4.86133		3.50333	0.00770398	0.00421226	16.515	5.36046
105.2	-8.21758	-1.05859	-0.51992	-0.322266	-0.26992	-0.0804672	0.148438	0.417969	0.480469	0.511719	0.289063		105.2	-4.21759	-0.560944	-0.289063	0.451172	0.970703	1.83008	2.54883	3.5293	4.65039	4.99023	4.8418		3.50667	0.00760009	0.00414185	16.5317	5.36041
105.3	-8.19883	-1.06797	-0.529297	-0.322266	-0.279297	-0.0804672	0.148048	0.417969	0.48008	0.511719	0.289063		105.3	-4.21759	-0.570313	-0.289063	0.439453	0.970306	1.83008	2.53906	3.51953	4.64999	4.98047	4.83203		3.51	0.00748082	0.00400654	16.5483	5.36092
105.4	-8.21805	-1.06797	-0.529686	-0.322655	-0.279686	-0.0808563	0.138672	0.417969	0.470703	0.501953	0.279297		105.4	-4.21799	-0.570709	-0.289063	0.439453	0.970703	1.83008	2.53906	3.51913	4.62891	4.96133	4.8129		3.51333	0.00759571	0.00370285	16.565	5.36055
105.5	-8.22968	-1.0582	-0.539063	-0.322266	-0.289063	-0.0902328	0.138672	0.41758	0.470703	0.502342	0.279297		105.5	-4.22736	-0.580078	-0.289063	0.439453	0.970703	1.82968	2.5293	3.50977	4.61914	4.96094	4.8125		3.51667	0.00757829	0.00373869	16.5817	5.36008
105.6	-8.23945	-1.05859	-0.539452	-0.322266	-0.289063	-0.0902328	0.138672	0.408203	0.470703	0.511719	0.269531		105.6	-4.22736	-0.570313	-0.289063	0.439453	0.970306	1.82031	2.5293	3.5	4.60898	4.96094	4.80078		3.52	0.00772834	0.00365009	16.5983	5.36058
105.7	-8.2375	-1.06797	-0.539063	-0.322266	-0.289063	-0.0906219	0.128906	0.408203	0.470703	0.511719	0.279297		105.7	-4.21759	-0.570709	-0.279297	0.439453	0.960938	1.81055	2.5293	3.49023	4.58984	4.94922	4.78125		3.52333	0.00766773	0.00358355	16.615	5.36058
105.8	-8.24726	-1.06797	-0.539063	-0.322266	-0.289063	-0.0999985	0.128906	0.407814	0.470703	0.511719	0.269142		105.8	-4.21765	-0.580078	-0.279297	0.429688	0.951172	1.81055	2.51913	3.49023	4.58008	4.92969	4.77148		3.52667	0.00765153	0.00352446	16.6317	5.36031
105.9	-8.24734	-1.0582	-0.539063	-0.322655	-0.289063	-0.0902328	0.138672	0.398438	0.470703	0.5	0.260155		105.9	-4.21799	-0.580078	-0.279694	0.429688	0.960938	1.80078	2.50977	3.48047	4.58008	4.91992	4.75235		3.53	0.0074581	0.00346763	16.6483	5.36008
106	-8.24921	-1.05859	-0.539452	-0.331642	-0.289452	-0.0999985	0.138672	0.388672	0.482422	0.5	0.269531		106	-4.22736	-0.580078	-0.289063	0.429688	0.96048	1.80078	2.50977	3.48047	4.57031	4.91016	4.75195		3.53333	0.00708958	0.00351602	16.665	5.36074
106.1	-8.24961	-1.06797	-0.539452	-0.322655	-0.298828	-0.0902328	0.138672	0.388672	0.482422	0.5	0.269531		106.1	-4.22775	-0.580475	-0.289063	0.439453	0.949677	1.80078	2.5	3.4707	4.55038	4.90039	4.74179		3.53667	0.00682155	0.00350649	16.6817	5.36038
106.2	-8.26883	-1.0582	-0.548828	-0.332031	-0.298828	-0.0898438	0.138283	0.388283	0.481956	0.499611	0.259766		106.2	-4.23752	-0.578125	-0.279297	0.439453	0.960938	1.79102	2.5	3.4707	4.54102	4.89023	4.72266		3.54	0.00667427	0.00342607	16.6983	5.36073
106.3	-8.26875	-1.0582	-0.549294	-0.33242	-0.298828	-0.0808563	0.128906	0.378906	0.458984	0.490234	0.259766		106.3	-4.23712	-0.578125	-0.279297	0.439453	0.96048	1.79102	2.5	3.45898	4.53125	4.87149	4.70157		3.54333	0.00650352	0.00342995	16.715	5.36034
106.4	-8.26914	-1.05859	-0.550781	-0.341797	-0.299217	-0.0804672	0.128906	0.378906	0.470703	0.490234	0.25		106.4	-4.23718	-0.578125	-0.269531	0.439056	0.949219	1.78165	2.49023	3.44922	4.51953	4.86914	4.70117		3.54667	0.00630339	0.00334699	16.7317	5.36065
106.5	-8.27851	-1.06797	-0.55117	-0.341797	-0.298828	-0.0804672	0.128906	0.378906	0.470703	0.480469	0.25		106.5	-4.23947	-0.568359	-0.269928	0.429688	0.949219	1.78125	2.49023	3.44922	4.50931	4.85938	4.69141		3.55	0.00626783	0.00324727	16.7483	5.36027
106.6	-8.28836	-1.06797	-0.560547	-0.342186	-0.298828	-0.0804672	0.128906	0.378517	0.458984	0.480858	0.240234		106.6	-4.24884	-0.568359	-0.279297	0.429688	0.960938	1.78085	2.48007	3.43906	4.48828	4.84961	4.68164		3.55333	0.00631305	0.00305476	16.765	5.36051
106.7	-8.28867	-1.0582	-0.550781	-0.351563	-0.298828	-0.0804672	0.128906	0.369141	0.458984	0.489845	0.240234		106.7	-4.23752	-0.568756	-0.279297	0.429688	0.960938	1.77148	2.45938	3.42032	4.47852	4.83984	4.66211		3.55667	0.00631976	0.00290475	16.7817	5.36067
106.8	-8.30781	-1.05859	-0.55117	-0.339844	-0.289063	-0.0800781	0.128906	0.369141	0.458984	0.480858	0.230469		106.8	-4.25665	-0.578125	-0.267578	0.429688	0.960938	1.76172	2.46835	3.42969	4.46875	4.82031	4.64102		3.56	0.00621497	0.00283165	16.7983	5.36039
106.9	-8.30781	-1.06797	-0.560547	-0.339844	-0.299217	-0.0710907	0.128517	0.369141	0.458595	0.489845	0.230469		106.9	-4.25711	-0.578125	-0.267578	0.429688	0.960938	1.76212	2.44922	3.41992	4.46875	4.82031	4.64063		3.56333	0.00604283	0.00279407	16.815	5.36083
107	-8.31766	-1.05867	-0.560936	-0.340233	-0.308594	-0.0804672	0.119141	0.378441	0.449219	0.480469	0.230469		107	-4.25861	-0.568756	-0.267578	0.429688	0.960938	1.77148	2.44922	3.41016	4.45859	4.81055	4.63086		3.56667	0.00597434	0.00278543	16.8317	5.36047
107.1	-8.33008	-1.06992	-0.570313	-0.349609	-0.308594	-0.0804672	0.119141	0.367188	0.449219	0.480469	0.221092		107.1	-4.259	-0.578125	-0.267578	0.429291	0.960938	1.77148	2.43945	3.40039	4.43945	4.80078	4.61133		3.57	0.00603078	0.00290403	16.8483	5.36055
107.2	-8.34882	-1.06992	-0.560936	-0.350075	-0.308594	-0.0804672	0.118752	0.357422	0.449219	0.480469	0.220703		107.2	-4.25861	-0.578125	-0.25827	0.420319	0.960938	1.77148	2.43945	3.40039	4.42969	4.79102	4.60196		3.57333	0.00588014	0.00294429	16.865	5.36092
107.3	-8.34695	-1.06992	-0.570702	-0.361328	-0.308594	-0.0804672	0.119141	0.357422	0.449219	0.471092	0.220703		107.3	-4.25705	-0.578125	-0.269531	0.429291	0.960541	1.76172	2.43945	3.39063	4.42929	4.76953	4.60156		3.57667	0.00575794	0.00277897	16.8817	5.36118
107.4	-8.34882	-1.06016	-0.580078	-0.351563	-0.298828	-0.0707016	0.119141	0.357422	0.449219	0.480469	0.220703		107.4	-4.26642	-0.578583	-0.269531	0.419922	0.951172	1.76172	2.42969	3.39063	4.4082	4.76953	4.5918		3.58	0.00557238	0.00274846	16.8983	5.36068
107.5	-8.35859	-1.06016	-0.580078	-0.351563	-0.299217	-0.071167	0.108986	0.357422	0.449219	0.48008	0.208984		107.5	-4.26688	-0.589844	-0.269531	0.419922	0.951172	1.76172	2.42969	3.37891	4.39844	4.75977	4.57031		3.58333	0.00549956	0.00257024	16.915	5.36073
107.6	-8.35906	-1.06055	-0.580078	-0.351563	-0.308594	-0.0824203	0.109375	0.357422	0.44883	0.471092	0.19883		107.6	-4.26877	-0.589844	-0.269928	0.419464	0.951172	1.77148	2.42969	3.37891	4.38867	4.75	4.56055		3.58667	0.00547252	0.00239362	16.9317	5.36049
107.7	-8.37031	-1.06992	-0.580078	-0.351563	-0.308594	-0.0824203	0.10891	0.357033	0.439453	0.480469	0.189453		107.7	-4.27814	-0.589844	-0.279297	0.408203	0.950775	1.76132	2.41946	3.36914	4.38867	4.73984	4.55078		3.59	0.00515514	0.00214955	16.9483	5.36062
107.8	-8.36875	-1.06992	-0.580078	-0.351563	-0.308594	-0.0824203	0.0976563	0.347656	0.439453	0.470703	0.189842		107.8	-4.26877	-0.580078	-0.279297	0.419922	0.930084	1.75195	2.4082	3.36914	4.37851	4.7207	4.53165		3.59333	0.00500002	0.00209818	16.965	5.36097
107.9	-8.37852	-1.06992	-0.570702	-0.351563	-0.308594	-0.0824203	0.0976563	0.347656	0.451172	0.470314	0.199219		107.9	-4.26642	-0.580475	-0.269531	0.419922	0.950775	1.75195	2.4082	3.35938	4.36914	4.71094	4.53125		3.59667	0.00493331	0.00203411	16.9817	5.36058
108	-8.38797	-1.06992	-0.580078	-0.342186	-0.308594	-0.0824203	0.107422	0.347267	0.439453	0.460938	0.189453		108	-4.25751	-0.589844	-0.269928	0.419525	0.941406	1.74219	2.39804	3.35938	4.35938	4.70117	4.52148		3.6	0.00480378	0.00207914	16.9983	5.36079
108.1	-8.39024	-1.07031	-0.570313	-0.351563	-0.308594	-0.0824203	0.107422	0.328125	0.439453	0.461327	0.189453		108.1	-4.27814	-0.589844	-0.279297	0.410156	0.941406	1.74219	2.38867	3.34961	4.34961	4.68945	4.51172		3.60333	0.00493249	0.00209731	17.015	5.36064
108.2	-8.40781	-1.06992	-0.570702	-0.341797	-0.309059	-0.0824203	0.107033	0.328125	0.439453	0.460548	0.179688		108.2	-4.26877	-0.589844	-0.269531	0.410156	0.941406	1.74219	2.38867	3.34961	4.33945	4.67969	4.5		3.60667	0.00473885	0.00224957	17.0317	5.36079
108.3	-8.41727	-1.06992	-0.580078	-0.341797	-0.320313	-0.0824203	0.0976563	0.328125	0.439453	0.451172	0.169922		108.3	-4.26877	-0.580078	-0.269531	0.410156	0.941406	1.74219	2.37891	3.33984	4.32031	4.67929	4.48047		3.61	0.00469644	0.00225541	17.0483	5.36105
108.4	-8.41953	-1.07031	-0.580467	-0.341797	-0.320313	-0.0824203	0.0976563	0.328125	0.439453	0.451172	0.169922		108.4	-4.27664	-0.580475	-0.279297	0.410156	0.941406	1.73007	2.37891	3.33984	4.30859	4.66016	4.4707		3.61333	0.00478032	0.0022743	17.065	5.36077
108.5	-8.4289	-1.07969	-0.580078	-0.33242	-0.330078	-0.0824203	0.0972672	0.328125	0.439064	0.451172	0.160156		108.5	-4.27853	-0.589844	-0.269928	0.410156	0.941406	1.7211	2.36914	3.32968	4.30859	4.65039	4.46094		3.61667	0.00451341	0.00232656	17.0817	5.36097
108.6	-8.42742	-1.07969	-0.580078	-0.341797	-0.330078	-0.0824203	0.0878906	0.328125	0.429688	0.451172	0.160156		108.6	-4.27853	-0.589844	-0.279297	0.410156	0.94101	1.73007	2.36874	3.32031	4.29883	4.64063	4.44141		3.62	0.00455194	0.00211317	17.0983	5.36076
108.7	-8.43906	-1.07969	-0.580078	-0.341797	-0.330078	-0.0828094	0.0878906	0.328125	0.429688	0.441406	0.159767		108.7	-4.2879	-0.580475	-0.279297	0.410156	0.931641	1.7207	2.34766	3.31055	4.29883	4.63086	4.43164		3.62333	0.0043403	0.00198119	17.115	5.36063
108.8	-8.4582	-1.08008	-0.580544	-0.341797	-0.330078	-0.101563	0.0878906	0.328125	0.429688	0.441406	0.140625		108.8	-4.27853	-0.589844	-0.279297	0.410156	0.919922	1.7207	2.34766	3.31055	4.28867	4.62109	4.41992		3.62667	0.00415572	0.00192981	17.1317	5.36119
108.9	-8.4582	-1.08945	-0.591797	-0.33242	-0.330078	-0.0925751	0.0878906	0.327736	0.429688	0.441406	0.140625		108.9	-4.28601	-0.59024	-0.279694	0.40976	0.931641	1.7207	2.33749	3.31055	4.26953	4.62109	4.41055		3.63	0.00398633	0.00201399	17.1483	5.36116
109	-8.46844	-1.08984	-0.591797	-0.341797	-0.330467	-0.101952	0.0878906	0.318359	0.429688	0.441406	0.140625		109	-4.27853	-0.589844	-0.289063	0.400391	0.931244	1.7207	2.32813	3.31055	4.25977	4.61133	4.40976		3.63333	0.00383908	0.00176993	17.165	5.36109
109.1	-8.47968	-1.09922	-0.580078	-0.342186	-0.339844	-0.101952	0.0878906	0.308594	0.429298	0.431641	0.141014		109.1	-4.2883	-0.59024	-0.289459	0.400391	0.921875	1.71054	2.32813	3.30078	4.25977	4.60001	4.38126		3.63667	0.00386261	0.0015947	17.1817	5.36116
109.2	-8.47773	-1.09961	-0.580078	-0.351563	-0.339844	-0.092186	0.0878906	0.308594	0.419922	0.431641	0.150391		109.2	-4.2879	-0.599609	-0.298828	0.400391	0.910156	1.70117	2.31836	3.29062	4.25	4.60938	4.38086		3.64	0.00357305	0.00160038	17.1983	5.36094
109.3	-8.47781	-1.09727	-0.580078	-0.351563	-0.339844	-0.0925751	0.0875015	0.308594	0.419922	0.431641	0.140625		109.3	-4.2879	-0.599609	-0.299225	0.400391	0.910156	1.70117	2.31836	3.28125	4.24023	4.59961	4.38086		3.64333	0.00346864	0.00167042	17.215	5.36173
109.4	-8.47968	-1.09766	-0.580078	-0.351563	-0.339844	-0.101952	0.078125	0.308205	0.419533	0.431641	0.140625		109.4	-4.2879	-0.59024	-0.298828	0.399994	0.910156	1.70117	2.31836	3.28125	4.23047	4.58984	4.37109		3.64667	0.00340312	0.00146596	17.2317	5.36067
109.5	-8.48008	-1.10742	-0.580078	-0.351563	-0.339844	-0.102341	0.078125	0.298828	0.410156	0.431641	0.140236		109.5	-4.27664	-0.599609	-0.298828	0.378906	0.910156	1.70078	2.30859	3.26953	4.23047	4.57031	4.36093		3.65	0.00320395	0.00127133	17.2483	5.36128
109.6	-8.47773	-1.10703	-0.580467	-0.342186	-0.340233	-0.111717	0.078125	0.298828	0.410156	0.421875	0.11953		109.6	-4.2883	-0.599609	-0.298828	0.378906	0.910156	1.69141	2.30859	3.26953	4.2207	4.56055	4.33984		3.65333	0.0030628	0.00129006	17.265	5.36139
109.7	-8.47781	-1.09727	-0.589844	-0.351173	-0.349998	-0.111717	0.078125	0.298828	0.409767	0.421875	0.128906		109.7	-4.29807	-0.588287	-0.289063	0.378906	0.910156	1.69141	2.29883	3.26953	4.20859	4.55078	4.33008		3.65667	0.00300853	0.00136151	17.2817	5.36089
109.8	-8.48985	-1.09773	-0.589844	-0.341797	-0.369141	-0.101952	0.078125	0.298828	0.400391	0.421875	0.128517		109.8	-4.30743	-0.597656	-0.289063	0.378906	0.910156	1.69141	2.29883	3.26913	4.19962	4.54102	4.32031		3.66	0.00302053	0.0012597	17.2983	5.36157
109.9	-8.49921	-1.10899	-0.589844	-0.341797	-0.369141	-0.101952	0.0777359	0.298828	0.390625	0.410156	0.119141		109.9	-4.29767	-0.598053	-0.279694	0.37851	0.910156	1.69095	2.28867	3.25	4.19922	4.53125	4.30078		3.66333	0.00299963	0.00116264	17.315	5.36166
110	-8.49773	-1.09961	-0.580467	-0.342186	-0.359375	-0.101952	0.0683594	0.298828	0.390625	0.410156	0.109375		110	-4.29813	-0.607422	-0.289063	0.369141	0.910156	1.67969	2.2793	3.24023	4.18906	4.51953	4.30078		3.66667	0.00300613	0.00119543	17.3317	5.36104
110.1	-8.51836	-1.09922	-0.589844	-0.351173	-0.359764	-0.101952	0.0683594	0.289063	0.390236	0.409767	0.109375		110.1	-4.30939	-0.60788	-0.289063	0.380859	0.90976	1.67969	2.26953	3.24023	4.16992	4.51953	4.29141		3.67	0.00300593	0.00116155	17.3483	5.36106
110.2	-8.50898	-1.09961	-0.580078	-0.342186	-0.369141	-0.101952	0.0683594	0.289063	0.380859	0.391014	0.109375		110.2	-4.30783	-0.609375	-0.289063	0.380463	0.900391	1.67929	2.26953	3.24023	4.16016	4.50977	4.29102		3.67333	0.00289444	0.00113963	17.365	5.36137
110.3	-8.50898	-1.09961	-0.580467	-0.351563	-0.369141	-0.101952	0.0683594	0.289063	0.380859	0.400002	0.109375		110.3	-4.30783	-0.609772	-0.289063	0.371094	0.890625	1.66016	2.26953	3.23047	4.15039	4.4996	4.27148		3.67667	0.00277657	0.0010793	17.3817	5.36154
110.4	-8.51875	-1.10899	-0.589844	-0.351563	-0.369141	-0.0902328	0.0679703	0.289063	0.380394	0.380859	0.109375		110.4	-4.3172	-0.619141	-0.28952	0.371094	0.900391	1.66016	2.25977	3.23047	4.14102	4.48047	4.25977		3.68	0.00279516	0.00113718	17.3983	5.36147
110.5	-8.51727	-1.09961	-0.589844	-0.351952	-0.369141	-0.0906219	0.0585938	0.298828	0.369141	0.380859	0.109375		110.5	-4.3172	-0.619537	-0.300781	0.371094	0.890228	1.66016	2.25977	3.2207	4.15039	4.4707	4.25		3.68333	0.00271936	0.00099673	17.415	5.36171
110.6	-8.52891	-1.09922	-0.580078	-0.351563	-0.369141	-0.0999985	0.0683594	0.298828	0.369141	0.371094	0.109375		110.6	-4.30789	-0.619141	-0.291016	0.371094	0.880859	1.65976	2.25977	3.2211	4.14023	4.46094	4.24023		3.68667	0.00251646	0.00102551	17.4317	5.3617
110.7	-8.54804	-1.09961	-0.580078	-0.351563	-0.369141	-0.0906219	0.0582047	0.289063	0.359375	0.371483	0.109375		110.7	-4.31915	-0.619141	-0.291016	0.371094	0.880859	1.64063	2.2496	3.23047	4.11954	4.45117	4.23047		3.69	0.00258854	0.00111429	17.4483	5.36156
110.8	-8.53836	-1.10899	-0.580467	-0.351952	-0.36953	-0.0999985	0.0585938	0.288673	0.359375	0.370705	0.0992203		110.8	-4.3176	-0.619537	-0.279297	0.371094	0.880463	1.64999	2.24023	3.23007	4.12891	4.44141	4.2207		3.69333	0.00234847	0.00123661	17.465	5.36162
110.9	-8.55	-1.09766	-0.589844	-0.351563	-0.388672	-0.0902328	0.0585938	0.279297	0.359375	0.361717	0.0898438		110.9	-4.33673	-0.619141	-0.279297	0.370697	0.871094	1.63046	2.24023	3.21094	4.11914	4.44141	4.21094		3.69667	0.00209302	0.00126483	17.4817	5.36168
111	-8.55781	-1.10742	-0.589844	-0.351563	-0.388672	-0.0902328	0.0585938	0.279297	0.368752	0.360939	0.0898438		111	-4.33713	-0.619141	-0.279297	0.361328	0.871094	1.62109	2.24023	3.21094	4.11914	4.41992	4.19186		3.7	0.00199883	0.0011639	17.4983	5.36241
111.1	-8.56797	-1.1168	-0.580467	-0.351563	-0.378906	-0.0906219	0.0582047	0.279297	0.359375	0.351952	0.0800781		111.1	-4.33719	-0.609772	-0.279694	0.361328	0.871094	1.62109	2.22852	3.20117	4.10938	4.41953	4.19141		3.70333	0.00177162	0.00115722	17.515	5.36165
111.2	-8.57703	-1.11726	-0.589844	-0.351563	-0.378906	-0.0999985	0.0488281	0.278908	0.359375	0.361328	0.0804672		111.2	-4.34885	-0.619141	-0.279297	0.361328	0.871094	1.61133	2.22852	3.19141	4.09961	4.40039	4.18164		3.70667	0.00183932	0.00089571	17.5317	5.3618
111.3	-8.57929	-1.11875	-0.589844	-0.351563	-0.378906	-0.0999985	0.0585938	0.269531	0.358986	0.351563	0.0898438		111.3	-4.35822	-0.609772	-0.279297	0.370697	0.861328	1.61133	2.21875	3.19141	4.09961	4.39063	4.17188		3.71	0.00168929	0.00071309	17.5483	5.36314
111.4	-8.57969	-1.11914	-0.590233	-0.351563	-0.378906	-0.100388	0.0585938	0.269531	0.339844	0.351563	0.0800781		111.4	-4.35861	-0.619141	-0.279297	0.351563	0.860931	1.61093	2.21875	3.19141	4.08945	4.38086	4.16211		3.71333	0.00159753	0.00066209	17.565	5.36235
111.5	-8.59882	-1.12891	-0.599609	-0.351563	-0.379295	-0.109764	0.0582047	0.269531	0.339844	0.341797	0.0800781		111.5	-4.36838	-0.609375	-0.269531	0.351563	0.851563	1.60156	2.20898	3.17929	4.08008	4.37109	4.15234		3.71667	0.00176511	0.0004574	17.5817	5.36243
111.6	-8.60672	-1.12852	-0.599609	-0.351952	-0.388672	-0.109764	0.0488281	0.269531	0.34922	0.341408	0.0898438		111.6	-4.37585	-0.609375	-0.269531	0.351563	0.851563	1.5918	2.19922	3.16992	4.07031	4.36133	4.15234		3.72	0.00134605	0.00039843	17.5983	5.36187
111.7	-8.61797	-1.12891	-0.599609	-0.361328	-0.378906	-0.110229	0.0585938	0.259766	0.330078	0.332031	0.0800781		111.7	-4.37814	-0.600006	-0.269531	0.351563	0.861328	1.5918	2.19922	3.16016	4.07031	4.35196	4.14297		3.72333	0.00135036	0.00028797	17.615	5.3625
111.8	-8.62812	-1.12891	-0.599998	-0.361328	-0.378906	-0.121483	0.0581284	0.259766	0.330078	0.332031	0.0800781		111.8	-4.38751	-0.609375	-0.269531	0.361328	0.851105	1.5918	2.19922	3.16016	4.06055	4.34961	4.13281		3.72667	0.00127655	0.00040372	17.6317	5.3628
111.9	-8.62812	-1.13828	-0.599609	-0.349609	-0.379295	-0.121483	0.046875	0.259377	0.330078	0.322266	0.0804672		111.9	-4.38751	-0.609772	-0.269531	0.361328	0.849609	1.5918	2.18945	3.15039	4.06055	4.34961	4.13281		3.73	0.00124595	0.00050323	17.6483	5.36207
112	-8.63797	-1.13867	-0.599609	-0.349609	-0.388672	-0.121483	0.046875	0.25	0.329689	0.322266	0.0800781		112	-4.38791	-0.619141	-0.269928	0.36087	0.849213	1.5918	2.18906	3.15039	4.05078	4.34024	4.12109		3.73333	0.00115099	0.00034247	17.665	5.3626
112.1	-8.64922	-1.13828	-0.600075	-0.349609	-0.378906	-0.121872	0.046875	0.240234	0.320313	0.3218	0.0800781		112.1	-4.38751	-0.619598	-0.279297	0.349609	0.839844	1.5918	2.16992	3.14017	4.03906	4.33945	4.11133		3.73667	0.00077419	0.00048276	17.6817	5.36261
112.2	-8.63984	-1.12891	-0.611328	-0.349609	-0.379372	-0.131248	0.046875	0.240234	0.320313	0.299294	0.0800781		112.2	-4.39734	-0.619141	-0.269531	0.349609	0.839844	1.5914	2.17032	3.12891	4.0293	4.33008	4.11133		3.74	0.0008589	0.00045526	17.6983	5.36261
112.3	-8.64922	-1.13867	-0.611328	-0.349609	-0.390625	-0.131248	0.0367203	0.240234	0.320313	0.310547	0.0800781		112.3	-4.39923	-0.619141	-0.269531	0.349609	0.839447	1.58203	2.17969	3.12891	4.0293	4.31094	4.10156		3.74333	0.00061237	0.00057364	17.715	5.36336
112.4	-8.65937	-1.14851	-0.611328	-0.349609	-0.390625	-0.131248	0.0273438	0.240234	0.310547	0.310081	0.0800781		112.4	-4.39923	-0.619141	-0.269928	0.349609	0.830078	1.58203	2.17929	3.12891	4.01953	4.31015	4.0918		3.74667	0.00036343	0.0003527	17.7317	5.36371
112.5	-8.65742	-1.15	-0.601563	-0.350075	-0.390625	-0.131638	0.0273438	0.25	0.310547	0.289528	0.0800781		112.5	-4.39767	-0.619537	-0.289063	0.349609	0.830078	1.57227	2.16992	3.11914	4.01953	4.29141	4.0918		3.75	8.1342e-05	0.00013779	17.7483	5.36337
112.6	-8.66687	-1.15039	-0.601563	-0.360863	-0.381248	-0.141014	0.0273438	0.249535	0.310547	0.300316	0.0800781		112.6	-4.39767	-0.619141	-0.289063	0.349213	0.829681	1.57227	2.16016	3.11914	4.00977	4.29102	4.08203		3.75333	0.00020399	0.00024986	17.765	5.36281
112.7	-8.65898	-1.15977	-0.601563	-0.349609	-0.390625	-0.141403	0.0273438	0.238281	0.310547	0.289063	0.0800781		112.7	-4.40704	-0.619537	-0.279694	0.339844	0.820313	1.5621	2.16016	3.10898	4.00937	4.29102	4.07227		3.75667	0.00027977	0.0001461	17.7817	5.36331
112.8	-8.65937	-1.15039	-0.592186	-0.349609	-0.390625	-0.141014	0.0273438	0.238281	0.310158	0.279297	0.0703125		112.8	-4.40704	-0.628906	-0.289063	0.349609	0.820313	1.55273	2.15039	3.09961	3.99023	4.28125	4.05273		3.76	0.00020022	0.00012579	17.7983	5.3638
112.9	-8.66875	-1.15977	-0.601563	-0.349609	-0.391014	-0.141403	0.0273438	0.238281	0.300781	0.279297	0.0703125		112.9	-4.4075	-0.619141	-0.289063	0.349609	0.819916	1.55273	2.15039	3.09961	3.98047	4.26953	4.04257		3.76333	7.2883e-05	-0.0001936	17.815	5.36359
113	-8.66914	-1.15039	-0.601563	-0.339844	-0.400391	-0.15078	0.0273438	0.228516	0.300781	0.279297	0.0703125		113	-4.42853	-0.619141	-0.289063	0.349609	0.810547	1.54056	2.15039	3.09961	3.98047	4.25937	4.0332		3.76667	6.2417e-05	-0.0003241	17.8317	5.36401
113.1	-8.68828	-1.16016	-0.589844	-0.339844	-0.389061	-0.160545	0.0269547	0.238281	0.300781	0.269531	0.0703125		113.1	-4.42892	-0.619537	-0.289459	0.349213	0.81015	1.5293	2.13867	3.08984	3.9707	4.24023	4.02148		3.77	2.4106e-05	-0.0003388	17.8483	5.36377
113.2	-8.6864	-1.16953	-0.590233	-0.340309	-0.398438	-0.160545	0.0175781	0.238281	0.300781	0.269531	0.0703125		113.2	-4.43869	-0.619537	-0.298828	0.339844	0.810547	1.5293	2.13867	3.08984	3.9711	4.23047	4.01172		3.77333	-1.546e-05	-0.0004512	17.865	5.36364
113.3	-8.67851	-1.16992	-0.599609	-0.351563	-0.398438	-0.151169	0.0078125	0.238281	0.300392	0.269531	0.0703125		113.3	-4.44611	-0.628906	-0.298828	0.339844	0.810547	1.54102	2.13867	3.08008	3.9707	4.23047	4.00195		3.77667	-2.038e-05	-0.0005917	17.8817	5.3645
113.4	-8.67851	-1.16758	-0.599998	-0.342186	-0.410156	-0.160545	0.0175781	0.238281	0.291016	0.269531	0.0703125		113.4	-4.44617	-0.629303	-0.289459	0.339844	0.810547	1.54102	2.12891	3.07968	3.96094	4.2207	4.00195		3.78	-1.37e-05	-0.0008024	17.8983	5.36445
113.5	-8.67851	-1.16797	-0.599609	-0.351563	-0.398827	-0.160545	0.0175781	0.238281	0.291016	0.269531	0.0605469		113.5	-4.44806	-0.628906	-0.298828	0.339844	0.821869	1.54102	2.11914	3.05859	3.96094	4.21094	3.99219		3.78333	4.6884e-06	-0.0007142	17.915	5.36421
113.6	-8.67851	-1.17735	-0.599998	-0.351952	-0.408203	-0.160934	0.0175781	0.238281	0.291016	0.259766	0.0703125		113.6	-4.44846	-0.628906	-0.289063	0.339844	0.8125	1.5289	2.11914	3.05859	3.94922	4.20117	3.99219		3.78667	-8.592e-05	-0.0006575	17.9317	5.36486
113.7	-8.68867	-1.16797	-0.609375	-0.361328	-0.408592	-0.170311	0.0175781	0.237892	0.291016	0.259377	0.0605469		113.7	-4.45782	-0.619537	-0.289063	0.330078	0.8125	1.53125	2.11874	3.04883	3.94922	4.1918	3.98242		3.79	-4.625e-05	-0.0006378	17.9483	5.36515
113.8	-8.69804	-1.17735	-0.599609	-0.361328	-0.417969	-0.170311	0.0175781	0.228516	0.290627	0.25	0.0605469		113.8	-4.45822	-0.628906	-0.289063	0.339844	0.812103	1.53125	2.10938	3.04883	3.93945	4.20117	3.98242		3.79333	-0.0001666	-0.0008564	17.965	5.36502
113.9	-8.69812	-1.16797	-0.599998	-0.351563	-0.408203	-0.170311	0.0175781	0.228516	0.28125	0.250389	0.0605469		113.9	-4.45782	-0.619141	-0.289063	0.329681	0.802734	1.53125	2.10938	3.04883	3.92969	4.18906	3.97266		3.79667	-0.0002926	-0.0009947	17.9817	5.36503
114	-8.69804	-1.17735	-0.609375	-0.361717	-0.408203	-0.170311	0.0175781	0.228516	0.28125	0.249611	0.0605469		114	-4.45633	-0.619537	-0.289459	0.320313	0.802734	1.51953	2.09961	3.04883	3.92969	4.18008	3.96289		3.8	-0.000366	-0.00078	17.9983	5.36535
114.1	-8.69804	-1.16805	-0.609375	-0.361328	-0.398438	-0.1707	0.017189	0.228516	0.28125	0.240234	0.0605469		114.1	-4.46759	-0.619141	-0.298828	0.320313	0.802734	1.51953	2.09961	3.03906	3.91992	4.16992	3.95313		3.80333	-0.0004521	-0.0007265	18.015	5.36543
114.2	-8.68867	-1.17969	-0.609764	-0.361328	-0.398827	-0.170311	0.0078125	0.228516	0.28125	0.240234	0.0605469		114.2	-4.46759	-0.619598	-0.298828	0.320313	0.802277	1.53125	2.09961	3.03906	3.91016	4.16992	3.9418		3.80667	-0.0004897	-0.0007009	18.0317	5.36579
114.3	-8.69765	-1.17969	-0.619141	-0.361717	-0.408203	-0.170311	0.0082016	0.228516	0.280861	0.240234	0.0492172		114.3	-4.46799	-0.630859	-0.289063	0.320313	0.791016	1.53125	2.09961	3.0293	3.90039	4.16016	3.95117		3.81	-0.0007927	-0.000805	18.0483	5.36537
114.4	-8.69804	-1.18906	-0.609375	-0.371094	-0.398438	-0.1707	0.0175781	0.228516	0.271484	0.240234	0.0585938		114.4	-4.47736	-0.630859	-0.289063	0.320313	0.791016	1.53125	2.09961	3.01953	3.89063	4.15039	3.94141		3.81333	-0.0009972	-0.0008089	18.065	5.36628
114.5	-8.69804	-1.18945	-0.609375	-0.371094	-0.408203	-0.180077	0.017189	0.228516	0.271484	0.240234	0.0582047		114.5	-4.47775	-0.621094	-0.289063	0.320313	0.791016	1.51953	2.08984	3.01953	3.89023	4.15039	3.93164		3.81667	-0.0010814	-0.0006982	18.0817	5.36638
114.6	-8.69804	-1.18945	-0.609764	-0.361328	-0.408592	-0.180077	0.0078125	0.228127	0.271484	0.240234	0.0492172		114.6	-4.48718	-0.62149	-0.289063	0.310547	0.790619	1.51953	2.08939	3.00977	3.87109	4.14063	3.92227		3.82	-0.0011703	-0.001022	18.0983	5.36652
114.7	-8.68828	-1.19883	-0.619141	-0.361328	-0.417969	-0.170311	0.0078125	0.21875	0.271019	0.240234	0.0585938		114.7	-4.48947	-0.630859	-0.279297	0.310547	0.78125	1.51953	2.07813	3.00977	3.85938	4.13086	3.92188		3.82333	-0.0012391	-0.0012774	18.115	5.36642
114.8	-8.69812	-1.19922	-0.609375	-0.361328	-0.417969	-0.170311	-0.00195313	0.21875	0.259766	0.230469	0.0488281		114.8	-4.49884	-0.630859	-0.279297	0.310547	0.791016	1.50977	2.06836	3	3.85938	4.12109	3.92188		3.82667	-0.0013079	-0.0013231	18.1317	5.36658
114.9	-8.69804	-1.19883	-0.60984	-0.361328	-0.408592	-0.170311	-0.00195313	0.21875	0.259766	0.23008	0.0488281		114.9	-4.49689	-0.630859	-0.279297	0.319916	0.780853	1.50977	2.06836	3	3.85938	4.12109	3.91211		3.83	-0.0010108	-0.0014629	18.1483	5.36667
115	-8.69804	-1.19922	-0.621094	-0.361717	-0.41758	-0.170776	-0.00195313	0.218361	0.25	0.221092	0.0488281		115	-4.49728	-0.630859	-0.279297	0.310547	0.771484	1.50977	2.06836	2.99023	3.84961	4.10938	3.90274		3.83333	-0.000999	-0.0015073	18.165	5.36658
115.1	-8.69804	-1.19883	-0.621094	-0.371094	-0.408203	-0.18203	-0.00195313	0.208984	0.25	0.239845	0.0488281		115.1	-4.50665	-0.619537	-0.269531	0.31015	0.771484	1.50977	2.06836	2.99023	3.84961	4.10001	3.90234		3.83667	-0.0009615	-0.0017171	18.1817	5.36768
115.2	-8.69804	-1.19883	-0.630859	-0.371094	-0.408592	-0.182419	-0.00195313	0.21875	0.25	0.230858	0.0492172		115.2	-4.50671	-0.628906	-0.269989	0.291016	0.780853	1.50977	2.06836	2.99023	3.83984	4.10898	3.90234		3.84	-0.0010239	-0.0016548	18.1983	5.36736
115.3	-8.69804	-1.19883	-0.630859	-0.361328	-0.417969	-0.191795	0.0074234	0.218361	0.25	0.230469	0.0585938		115.3	-4.50861	-0.629303	-0.28125	0.291016	0.771484	1.50977	2.06836	2.98047	3.83984	4.08984	3.89063		3.84333	-0.0012405	-0.0015947	18.215	5.36771
115.4	-8.69804	-1.19922	-0.630859	-0.361328	-0.408203	-0.191795	-0.00195313	0.199219	0.25	0.230469	0.0585938		115.4	-4.50861	-0.628906	-0.28125	0.300781	0.771484	1.5	2.06836	2.98047	3.83984	4.08047	3.88086		3.84667	-0.0014399	-0.0017141	18.2317	5.36823
115.5	-8.69804	-1.19688	-0.621483	-0.361717	-0.408203	-0.191795	-0.00195313	0.199219	0.25	0.23008	0.0585938		115.5	-4.509	-0.628906	-0.28125	0.300781	0.771484	1.5	2.05859	2.98007	3.83008	4.08984	3.88086		3.85	-0.0016546	-0.0016647	18.2483	5.3685
115.6	-8.69812	-1.19688	-0.640625	-0.371094	-0.398903	-0.191795	-0.00195313	0.199219	0.25	0.220703	0.0585938		115.6	-4.51837	-0.628906	-0.28125	0.300781	0.771088	1.5	2.05859	2.95898	3.83008	4.08008	3.87109		3.85333	-0.0018895	-0.0015638	18.265	5.3681
115.7	-8.69843	-1.19734	-0.630859	-0.371094	-0.410156	-0.191795	-0.00195313	0.199219	0.25	0.220703	0.0585938		115.7	-4.51642	-0.629303	-0.28125	0.300781	0.761719	1.5	2.05859	2.95898	3.83008	4.07031	3.86133		3.85667	-0.001977	-0.001471	18.2817	5.36862
115.8	-8.70781	-1.2086	-0.640625	-0.361328	-0.410156	-0.191795	-0.00234222	0.199219	0.25	0.220703	0.0488281		115.8	-4.52618	-0.638672	-0.28125	0.300385	0.761719	1.4996	2.04883	2.95898	3.81992	4.06055	3.86133		3.86	-0.002249	-0.0016626	18.2983	5.3688
115.9	-8.70781	-1.2086	-0.640625	-0.361717	-0.410156	-0.192184	-0.0117188	0.19883	0.249611	0.220703	0.0488281		115.9	-4.52664	-0.628906	-0.281647	0.291016	0.761719	1.49063	2.04883	2.94922	3.80078	4.05078	3.86133		3.86333	-0.0022371	-0.001745	18.315	5.36932
116	-8.69843	-1.19883	-0.630859	-0.361328	-0.410156	-0.201561	-0.0117188	0.189453	0.240234	0.220703	0.0488281		116	-4.5379	-0.628906	-0.291016	0.291016	0.761719	1.5	2.04843	2.94922	3.80078	4.04102	3.85156		3.86667	-0.0024739	-0.0019361	18.3317	5.36919
116.1	-8.70781	-1.19883	-0.630859	-0.361328	-0.410156	-0.191795	-0.0117188	0.189453	0.240234	0.23008	0.0390625		116.1	-4.5383	-0.628906	-0.279297	0.291016	0.761719	1.4996	2.02734	2.94922	3.79102	4.04102	3.85117		3.87	-0.0027212	-0.0020861	18.3483	5.3693
116.2	-8.70789	-1.19922	-0.631248	-0.361328	-0.410545	-0.191795	-0.0121078	0.189453	0.230469	0.221092	0.0390625		116.2	-4.54767	-0.628906	-0.279297	0.28125	0.761719	1.49023	2.02734	2.93945	3.78125	4.0293	3.83203		3.87333	-0.0027356	-0.0023091	18.365	5.36962
116.3	-8.69804	-1.2086	-0.640625	-0.361328	-0.419922	-0.191795	-0.0214844	0.189453	0.230469	0.230469	0.0390625		116.3	-4.54807	-0.628906	-0.279297	0.28125	0.751953	1.49023	2.02734	2.93945	3.76953	4.01993	3.83203		3.87667	-0.00283	-0.0023753	18.3817	5.3698
116.4	-8.7082	-1.19883	-0.640625	-0.361794	-0.410156	-0.201561	-0.0214844	0.189064	0.230469	0.230469	0.0292969		116.4	-4.55743	-0.629303	-0.279297	0.28125	0.751953	1.49063	2.02734	2.93945	3.76907	4.0293	3.83203		3.88	-0.0026823	-0.0022722	18.3983	5.36997
116.5	-8.70781	-1.19883	-0.630859	-0.361328	-0.410156	-0.201561	-0.0218735	0.179688	0.230469	0.230469	0.0292969		116.5	-4.55789	-0.638672	-0.279694	0.280853	0.751953	1.48984	2.02734	2.92969	3.74805	4.01953	3.82266		3.88333	-0.0027151	-0.0023355	18.415	5.37047
116.6	-8.7082	-1.19883	-0.630859	-0.361328	-0.410545	-0.201561	-0.03125	0.179688	0.220703	0.230469	0.0292969		116.6	-4.5672	-0.628906	-0.288666	0.271484	0.751953	1.49023	2.01758	2.92969	3.74805	4.00977	3.82227		3.88667	-0.0025305	-0.0022595	18.4317	5.37077
116.7	-8.71796	-1.19922	-0.631248	-0.361328	-0.419922	-0.201561	-0.03125	0.189453	0.220703	0.230469	0.0292969		116.7	-4.5672	-0.629303	-0.279694	0.28125	0.751953	1.49023	2.01758	2.92969	3.73828	4	3.82227		3.89	-0.0025147	-0.0024068	18.4483	5.37126
116.8	-8.72781	-1.2086	-0.640625	-0.361328	-0.410156	-0.192184	-0.03125	0.189453	0.220703	0.230469	0.0292969		116.8	-4.5676	-0.638672	-0.289063	0.28125	0.751953	1.49063	2.01758	2.92969	3.73828	3.99023	3.8129		3.89333	-0.0024351	-0.0023878	18.465	5.37143
116.9	-8.73945	-1.2086	-0.640625	-0.361328	-0.410156	-0.201561	-0.03125	0.189064	0.220703	0.230469	0.0195313		116.9	-4.57697	-0.638672	-0.289063	0.28125	0.751953	1.49023	2.00781	2.91992	3.72852	3.98093	3.81055		3.89667	-0.002555	-0.0023368	18.4817	5.37148
117	-8.74921	-1.19883	-0.640625	-0.361717	-0.410545	-0.201561	-0.03125	0.179688	0.210938	0.230469	0.0195313		117	-4.57697	-0.638672	-0.289063	0.280853	0.751953	1.49023	2.00742	2.91992	3.71875	3.99219	3.81015		3.9	-0.0026837	-0.00237	18.4983	5.37133
117.1	-8.75859	-1.19883	-0.630859	-0.371094	-0.419922	-0.20195	-0.03125	0.179688	0.211327	0.230858	0.00976563		117.1	-4.58719	-0.639069	-0.289063	0.271484	0.751556	1.49023	1.99844	2.92929	3.71835	3.98242	3.79102		3.90333	-0.0027718	-0.002358	18.515	5.37199
117.2	-8.74734	-1.19883	-0.631248	-0.371094	-0.419922	-0.211327	-0.03125	0.189453	0.210938	0.239845	0.00976563		117.2	-4.59845	-0.638672	-0.289459	0.271484	0.751953	1.49023	2.01758	2.91016	3.69922	3.9707	3.78165		3.90667	-0.0029149	-0.0024533	18.5317	5.37198
117.3	-8.75898	-1.19922	-0.640625	-0.371094	-0.419922	-0.201561	-0.0317154	0.189064	0.210938	0.230469	0.00976563		117.3	-4.59885	-0.638672	-0.298828	0.271027	0.751953	1.49023	2.01758	2.90039	3.69922	3.9707	3.78085		3.91	-0.0029931	-0.0025034	18.5483	5.37301
117.4	-8.76875	-1.19883	-0.640625	-0.371094	-0.408203	-0.201561	-0.0527344	0.179688	0.210938	0.230469	0.000389099		117.4	-4.60861	-0.638672	-0.298828	0.269531	0.751953	1.48984	2.01758	2.90039	3.69922	3.96094	3.76212		3.91333	-0.0033372	-0.0026615	18.565	5.37335
117.5	-8.77851	-1.19883	-0.630859	-0.361717	-0.408203	-0.201561	-0.0527344	0.179688	0.210938	0.230469	0.00976563		117.5	-4.61798	-0.638672	-0.289063	0.269531	0.751953	1.48087	2.00742	2.90039	3.69922	3.95157	3.76172		3.91667	-0.0035318	-0.0027208	18.5817	5.37299
117.6	-8.78836	-1.19922	-0.630859	-0.371094	-0.408203	-0.201561	-0.0527344	0.179688	0.210938	0.230469	0.00976563		117.6	-4.61649	-0.629303	-0.289063	0.269531	0.751556	1.48984	1.99805	2.90039	3.69962	3.95117	3.76172		3.92	-0.0036241	-0.002964	18.5983	5.37379
117.7	-8.79023	-1.2086	-0.630859	-0.371094	-0.408592	-0.20195	-0.0531235	0.179688	0.210938	0.230469	0.00976563		117.7	-4.62775	-0.638672	-0.289063	0.269135	0.742188	1.48047	1.99805	2.89023	3.69882	3.94141	3.75195		3.92333	-0.0036993	-0.0031034	18.615	5.37372
117.8	-8.79804	-1.2086	-0.631248	-0.361328	-0.41758	-0.211327	-0.0625	0.179688	0.210938	0.230469	0		117.8	-4.62814	-0.638672	-0.289063	0.259766	0.742188	1.48047	1.99805	2.88086	3.68945	3.94141	3.75195		3.92667	-0.0038004	-0.0031861	18.6317	5.37384
117.9	-8.80742	-1.2086	-0.628906	-0.361717	-0.408592	-0.211327	-0.0625	0.179688	0.199219	0.230469	0		117.9	-4.63751	-0.63913	-0.289063	0.259766	0.742188	1.48047	1.99805	2.88086	3.67969	3.93164	3.74219		3.93	-0.0038021	-0.0030538	18.6483	5.37439
118	-8.8082	-1.20898	-0.628906	-0.371094	-0.41758	-0.211716	-0.0628891	0.179688	0.19883	0.230858	0		118	-4.63751	-0.650391	-0.299225	0.259766	0.742188	1.48047	1.99805	2.88046	3.66992	3.92188	3.73087		3.93333	-0.0034906	-0.0030757	18.665	5.37447
118.1	-8.81726	-1.21797	-0.628906	-0.371094	-0.408203	-0.221092	-0.0820313	0.179688	0.189453	0.240234	0		118.1	-4.63751	-0.650391	-0.308594	0.259369	0.742188	1.49023	1.98868	2.86133	3.66992	3.91251	3.73047		3.93667	-0.0033102	-0.0033086	18.6817	5.37543
118.2	-8.81992	-1.19922	-0.628906	-0.361717	-0.408203	-0.221092	-0.0820313	0.188988	0.189453	0.240234	-0.0117188		118.2	-4.63797	-0.640625	-0.298828	0.25	0.742188	1.48984	1.99805	2.86133	3.6582	3.91016	3.7207		3.94	-0.0033466	-0.0030821	18.6983	5.37513
118.3	-8.82929	-1.2086	-0.628906	-0.371094	-0.419922	-0.221481	-0.0820313	0.167969	0.189453	0.240234	-0.0117188		118.3	-4.64923	-0.641022	-0.298828	0.25	0.742188	1.49023	1.99805	2.86133	3.6582	3.90039	3.70157		3.94333	-0.0034064	-0.0029838	18.715	5.37545
118.4	-8.83758	-1.2086	-0.628906	-0.371483	-0.419922	-0.219139	-0.0820313	0.167969	0.189453	0.240234	-0.0117188		118.4	-4.64767	-0.650391	-0.298828	0.25	0.732422	1.49023	1.99765	2.86133	3.65781	3.89063	3.71094		3.94667	-0.0033432	-0.0030424	18.7317	5.37591
118.5	-8.85859	-1.2086	-0.628906	-0.371094	-0.408203	-0.219139	-0.0820313	0.167969	0.189453	0.240234	-0.0112534		118.5	-4.65704	-0.650391	-0.289063	0.25	0.732422	1.48047	1.98828	2.86133	3.63907	3.88086	3.6918		3.95	-0.0034619	-0.0031174	18.7483	5.37657
118.6	-8.86835	-1.20898	-0.628906	-0.371094	-0.419922	-0.219139	-0.0820313	0.167969	0.201172	0.230469	0		118.6	-4.65744	-0.640625	-0.289459	0.259766	0.732422	1.48047	1.98828	2.86133	3.64844	3.87149	3.70117		3.95333	-0.0037633	-0.0031181	18.765	5.37684
118.7	-8.86835	-1.2086	-0.629295	-0.361717	-0.419922	-0.219604	-0.0820313	0.167969	0.189453	0.230469	-0.00976563		118.7	-4.66681	-0.641022	-0.298828	0.259766	0.732422	1.48047	1.98828	2.84961	3.64804	3.87109	3.69141		3.95667	-0.0040249	-0.0030946	18.7817	5.37703
118.8	-8.8782	-1.2086	-0.638672	-0.371094	-0.419922	-0.230858	-0.0820313	0.16758	0.189453	0.230469	-0.00976563		118.8	-4.66687	-0.650391	-0.298828	0.260162	0.732422	1.48047	1.97852	2.84921	3.6293	3.86133	3.68015		3.96	-0.004107	-0.0031532	18.7983	5.37702
118.9	-8.88984	-1.2086	-0.638672	-0.361328	-0.419922	-0.230858	-0.0820313	0.158203	0.189064	0.230469	-0.0195313		118.9	-4.66916	-0.650391	-0.289063	0.269531	0.732422	1.4707	1.97852	2.83984	3.62891	3.85156	3.68164		3.96333	-0.0042067	-0.0032827	18.815	5.37753
119	-8.89024	-1.19883	-0.638672	-0.361328	-0.408203	-0.230858	-0.0917969	0.158203	0.179688	0.230469	-0.0191422		119	-4.66916	-0.639069	-0.289063	0.259369	0.732422	1.4707	1.97852	2.83984	3.62891	3.8418	3.68164		3.96667	-0.0043747	-0.0032579	18.8317	5.37786
119.1	-8.90742	-1.19922	-0.638672	-0.361328	-0.408203	-0.221481	-0.092186	0.158203	0.169922	0.220703	-0.0195313		119.1	-4.67657	-0.648438	-0.289063	0.25	0.732025	1.4707	1.97852	2.83945	3.61874	3.83008	3.66251		3.97	-0.0045602	-0.003307	18.8483	5.378
119.2	-8.9075	-1.2086	-0.638672	-0.361328	-0.408203	-0.230858	-0.101563	0.158203	0.169922	0.220703	-0.0195313		119.2	-4.67657	-0.638672	-0.289063	0.260162	0.722656	1.4707	1.96875	2.83008	3.60938	3.82071	3.66211		3.97333	-0.0045787	-0.0033828	18.865	5.37851
119.3	-8.91914	-1.19688	-0.638672	-0.371483	-0.408203	-0.230858	-0.101563	0.148048	0.179688	0.220703	-0.0292969		119.3	-4.66727	-0.638672	-0.289063	0.259766	0.722656	1.4707	1.96875	2.82031	3.60938	3.83008	3.66211		3.97667	-0.0045353	-0.003388	18.8817	5.37944
119.4	-8.91914	-1.19688	-0.639061	-0.380859	-0.408203	-0.221481	-0.0917969	0.138672	0.170311	0.220703	-0.0292969		119.4	-4.67853	-0.648834	-0.289063	0.269531	0.710938	1.46054	1.95898	2.82031	3.59961	3.82031	3.65274		3.98	-0.0045083	-0.0034344	18.8983	5.37972
119.5	-8.9293	-1.18758	-0.648438	-0.371094	-0.408592	-0.230858	-0.101563	0.138672	0.179298	0.221092	-0.0292969		119.5	-4.67853	-0.648438	-0.289063	0.269135	0.710938	1.45117	1.95898	2.82031	3.59921	3.81055	3.65234		3.98333	-0.0045261	-0.0034994	18.915	5.3801
119.6	-8.9368	-1.19836	-0.648438	-0.371094	-0.417969	-0.230858	-0.101563	0.138672	0.170311	0.230469	-0.0292969		119.6	-4.66876	-0.648834	-0.289063	0.259766	0.710938	1.45117	1.95898	2.82031	3.58008	3.80118	3.64258		3.98667	-0.0043642	-0.0034377	18.9317	5.3798
119.7	-8.94843	-1.18758	-0.648438	-0.371094	-0.417969	-0.231247	-0.101563	0.138672	0.179298	0.230469	-0.0390625		119.7	-4.66916	-0.658203	-0.289063	0.259766	0.710938	1.45117	1.94962	2.81009	3.58008	3.81055	3.63281		3.99	-0.0042018	-0.0034503	18.9483	5.38043
119.8	-8.94843	-1.19836	-0.648438	-0.361328	-0.417969	-0.240623	-0.101563	0.138283	0.169922	0.230469	-0.0390625		119.8	-4.67657	-0.6586	-0.289063	0.269531	0.710938	1.45117	1.95898	2.79883	3.58008	3.80078	3.63281		3.99333	-0.0043222	-0.00341	18.965	5.38101
119.9	-8.94843	-1.18711	-0.648438	-0.371094	-0.418358	-0.240623	-0.101952	0.128906	0.169922	0.21875	-0.0390625		119.9	-4.67697	-0.667969	-0.289459	0.269531	0.710938	1.44141	1.95898	2.79883	3.57031	3.79102	3.62109		3.99667	-0.0042106	-0.003419	18.9817	5.38132
120	-8.95828	-1.18758	-0.648438	-0.371094	-0.427734	-0.240623	-0.111328	0.128906	0.169533	0.21875	-0.0488281		120	-4.6864	-0.668365	-0.289063	0.269531	0.710938	1.44141	1.94922	2.78906	3.57031	3.78125	3.61133		4	-0.0043055	-0.0034963	18.9983	5.38161
120.1	-8.9582	-1.18906	-0.648438	-0.371559	-0.427734	-0.241013	-0.111328	0.128906	0.160156	0.21875	-0.048439		120.1	-4.68829	-0.667969	-0.298828	0.269531	0.710938	1.44141	1.94922	2.78867	3.55859	3.76953	3.60156		4.00333	-0.0042007	-0.003531	19.015	5.38169
120.2	-8.9582	-1.18906	-0.648438	-0.382347	-0.427734	-0.240623	-0.111328	0.128906	0.160156	0.208984	-0.0390625		120.2	-4.68869	-0.658661	-0.289063	0.269531	0.71048	1.43164	1.94922	2.7793	3.55859	3.76953	3.5918		4.00667	-0.0042252	-0.0035868	19.0317	5.3818
120.3	-8.96758	-1.18906	-0.648048	-0.371094	-0.417969	-0.240623	-0.111328	0.128906	0.160156	0.208984	-0.0488281		120.3	-4.68829	-0.669922	-0.289063	0.269135	0.699677	1.43164	1.94962	2.7793	3.55859	3.76016	3.58203		4.01	-0.0042672	-0.0036817	19.0483	5.38233
120.4	-8.96844	-1.1793	-0.638672	-0.371094	-0.418358	-0.240623	-0.111717	0.128517	0.160156	0.208984	-0.0488281		120.4	-4.68869	-0.669922	-0.289459	0.269531	0.71048	1.43124	1.94727	2.7793	3.54843	3.75977	3.57227		4.01333	-0.0042623	-0.0037384	19.065	5.38286
120.5	-8.98945	-1.1793	-0.638672	-0.371559	-0.427734	-0.241013	-0.120705	0.119141	0.160156	0.208984	-0.0488281		120.5	-4.69656	-0.669922	-0.298431	0.259766	0.699677	1.42188	1.94727	2.7789	3.53906	3.75	3.5629		4.01667	-0.0043555	-0.0038015	19.0817	5.38319
120.6	-8.98945	-1.1793	-0.638672	-0.382813	-0.427734	-0.250389	-0.111328	0.119141	0.160156	0.208984	-0.0488281		120.6	-4.70782	-0.670319	-0.289063	0.269135	0.71048	1.42188	1.94727	2.76953	3.52969	3.74023	3.5625		4.02	-0.0043575	-0.0038631	19.0983	5.38393
120.7	-8.99921	-1.16953	-0.650391	-0.373047	-0.427734	-0.250389	-0.111717	0.119141	0.160156	0.208984	-0.0605469		120.7	-4.69806	-0.669922	-0.289459	0.259766	0.699219	1.42188	1.94727	2.75977	3.53906	3.74023	3.54102		4.02333	-0.0045626	-0.0038519	19.115	5.38427
120.8	-9.00711	-1.16992	-0.638672	-0.373047	-0.428123	-0.250389	-0.121094	0.118752	0.159767	0.199219	-0.0605469		120.8	-4.69806	-0.670319	-0.298828	0.259766	0.699219	1.42188	1.9375	2.75977	3.5293	3.73007	3.54102		4.02667	-0.0047461	-0.0040872	19.1317	5.38428
120.9	-9.00898	-1.1793	-0.638672	-0.373047	-0.427734	-0.241013	-0.121094	0.109375	0.150391	0.199684	-0.0605469		120.9	-4.69846	-0.679688	-0.298828	0.25	0.699219	1.41171	1.9375	2.75937	3.5293	3.71094	3.52148		4.03	-0.0048743	-0.0039454	19.1483	5.38518
121	-9.01875	-1.16992	-0.639061	-0.373047	-0.427734	-0.250389	-0.121094	0.109375	0.150391	0.210938	-0.0703125		121	-4.69806	-0.679688	-0.298828	0.259766	0.699219	1.40234	1.92773	2.74023	3.5289	3.71133	3.51172		4.03333	-0.0048673	-0.0039853	19.165	5.3848
121.1	-9.02812	-1.1793	-0.648438	-0.373047	-0.427734	-0.250389	-0.121094	0.109375	0.150391	0.210472	-0.0703125		121.1	-4.69611	-0.670319	-0.298828	0.249603	0.699219	1.39063	1.92734	2.74023	3.50977	3.72031	3.50195		4.03667	-0.004875	-0.0038162	19.1817	5.38539
121.2	-9.02898	-1.1793	-0.648438	-0.373436	-0.427734	-0.240623	-0.121094	0.109375	0.150391	0.199219	-0.0703125		121.2	-4.6868	-0.680084	-0.298828	0.25	0.699219	1.39063	1.91797	2.74023	3.5004	3.70117	3.49219		4.04	-0.0049947	-0.0038111	19.1983	5.3862
121.3	-9.03984	-1.17969	-0.648438	-0.371094	-0.4282	-0.241013	-0.121094	0.109375	0.150002	0.189919	-0.0800781		121.3	-4.69806	-0.689453	-0.298828	0.25	0.699219	1.39023	1.9082	2.74023	3.50937	3.70117	3.48242		4.04333	-0.0049744	-0.0038884	19.215	5.38626
121.4	-9.03789	-1.1793	-0.638672	-0.371483	-0.439453	-0.250389	-0.121094	0.109375	0.140625	0.201172	-0.0800781		121.4	-4.68829	-0.680084	-0.298828	0.25	0.699219	1.38086	1.9082	2.73047	3.5	3.68985	3.48282		4.04667	-0.0049726	-0.0036451	19.2317	5.38649
121.5	-9.02891	-1.17969	-0.639061	-0.380859	-0.439453	-0.250389	-0.130859	0.109375	0.140625	0.191406	-0.0898438		121.5	-4.68869	-0.689453	-0.299225	0.25	0.698822	1.38086	1.9082	2.73007	3.49023	3.68906	3.48047		4.05	-0.0051195	-0.0037714	19.2483	5.3869
121.6	-9.03789	-1.18906	-0.648438	-0.380859	-0.429688	-0.250389	-0.121483	0.109375	0.140625	0.191406	-0.0898438		121.6	-4.69806	-0.689453	-0.308594	0.25	0.689453	1.38046	1.9082	2.7211	3.49023	3.67032	3.4707		4.05333	-0.005184	-0.0038132	19.265	5.38729
121.7	-9.03828	-1.17969	-0.648438	-0.380859	-0.429688	-0.250854	-0.140236	0.109375	0.140625	0.191406	-0.0894547		121.7	-4.68634	-0.680084	-0.308594	0.249603	0.689453	1.37109	1.9082	2.73007	3.48047	3.67929	3.46094		4.05667	-0.005324	-0.003993	19.2817	5.38804
121.8	-9.04773	-1.19883	-0.648438	-0.381248	-0.429688	-0.252342	-0.131248	0.109375	0.140625	0.191406	-0.0898438		121.8	-4.68634	-0.689453	-0.298828	0.240234	0.689453	1.36133	1.89844	2.71094	3.48047	3.67032	3.45157		4.06	-0.0053757	-0.0041838	19.2983	5.38832
121.9	-9.05	-1.18906	-0.648438	-0.380859	-0.429688	-0.262108	-0.140625	0.109375	0.140625	0.191406	-0.0898438		121.9	-4.6864	-0.68985	-0.308594	0.240234	0.701172	1.36133	1.89844	2.71094	3.48047	3.66992	3.45117		4.06333	-0.0053287	-0.0043155	19.315	5.3882
122	-9.05742	-1.18945	-0.648438	-0.380859	-0.430077	-0.262497	-0.140625	0.109375	0.140625	0.181641	-0.0898438		122	-4.68869	-0.699677	-0.298828	0.25	0.701172	1.36133	1.89844	2.69882	3.48047	3.66016	3.45117		4.06667	-0.0052243	-0.0044455	19.3317	5.38921
122.1	-9.04765	-1.19883	-0.648903	-0.381248	-0.439453	-0.271873	-0.140625	0.109375	0.140625	0.181641	-0.0898438		122.1	-4.69806	-0.699219	-0.298828	0.25	0.700775	1.36133	1.89844	2.70117	3.46875	3.66016	3.4418		4.07	-0.0052524	-0.0044176	19.3483	5.38905
122.2	-9.04804	-1.19883	-0.660156	-0.390625	-0.429688	-0.271873	-0.140625	0.0996094	0.150002	0.181641	-0.0894547		122.2	-4.69806	-0.699615	-0.299286	0.25	0.691406	1.36133	1.89844	2.68945	3.46875	3.65039	3.44141		4.07333	-0.0052641	-0.0044382	19.365	5.38992
122.3	-9.04813	-1.18945	-0.660156	-0.400391	-0.429688	-0.271873	-0.13047	0.0996094	0.140625	0.171875	-0.0898438		122.3	-4.69806	-0.708984	-0.310547	0.25	0.691406	1.36133	1.89844	2.68945	3.45898	3.65039	3.43164		4.07667	-0.0052428	-0.0045576	19.3817	5.39046
122.4	-9.05976	-1.19883	-0.660156	-0.390625	-0.429688	-0.272263	-0.121094	0.0992203	0.140625	0.171875	-0.0898438		122.4	-4.69846	-0.708984	-0.310547	0.249603	0.69101	1.35156	1.89804	2.68945	3.45898	3.64023	3.42188		4.08	-0.0053184	-0.0044461	19.3983	5.39107
122.5	-9.06953	-1.19883	-0.660156	-0.390625	-0.429688	-0.281639	-0.121094	0.0898438	0.140625	0.171875	-0.0898438		122.5	-4.70593	-0.699615	-0.310547	0.240234	0.681641	1.3511	1.88867	2.68945	3.44922	3.63086	3.42188		4.08333	-0.0056123	-0.0043573	19.415	5.39115
122.6	-9.07929	-1.19883	-0.650391	-0.390625	-0.429688	-0.281639	-0.121094	0.0898438	0.140625	0.171875	-0.0898438		122.6	-4.69846	-0.708984	-0.310547	0.240234	0.69101	1.33984	1.88867	2.68945	3.43945	3.62109	3.41016		4.08667	-0.0058022	-0.0043105	19.4317	5.39154
122.7	-9.07695	-1.19922	-0.650391	-0.390625	-0.429688	-0.282028	-0.121094	0.0898438	0.140236	0.17141	-0.0996094		122.7	-4.70782	-0.709381	-0.310944	0.240234	0.681641	1.33984	1.88867	2.68906	3.43945	3.62149	3.41055		4.09	-0.0059146	-0.0043754	19.4483	5.3916
122.8	-9.07742	-1.2086	-0.650391	-0.390625	-0.429688	-0.291016	-0.121094	0.0898438	0.130859	0.150391	-0.0992203		122.8	-4.70782	-0.71875	-0.320313	0.239777	0.681244	1.33984	1.87851	2.67969	3.42969	3.62109	3.41016		4.09333	-0.0059296	-0.0044434	19.465	5.39305
122.9	-9.08906	-1.2086	-0.65078	-0.390625	-0.429688	-0.272263	-0.121483	0.0898438	0.130859	0.160156	-0.0898438		122.9	-4.70782	-0.719147	-0.320313	0.219208	0.671875	1.33008	1.86914	2.67969	3.42969	3.62109	3.40039		4.09667	-0.006095	-0.0043594	19.4817	5.39266
123	-9.09882	-1.19688	-0.660156	-0.390625	-0.430077	-0.281639	-0.121094	0.0898438	0.130394	0.150391	-0.0996094		123	-4.70782	-0.71875	-0.320709	0.230469	0.671875	1.32968	1.86914	2.67929	3.42032	3.60938	3.39108		4.1	-0.0062397	-0.0044267	19.4983	5.3928
123.1	-9.09882	-1.19688	-0.660156	-0.390625	-0.439453	-0.281639	-0.130859	0.0898438	0.119141	0.160156	-0.0996094		123.1	-4.70828	-0.71875	-0.330078	0.230469	0.671875	1.32031	1.86914	2.66055	3.42969	3.60938	3.40234		4.10333	-0.0061963	-0.0044409	19.515	5.39425
123.2	-9.09648	-1.18758	-0.660156	-0.380859	-0.429688	-0.281639	-0.130859	0.079689	0.119141	0.160156	-0.0996094		123.2	-4.71759	-0.719147	-0.330078	0.230469	0.671478	1.32031	1.86874	2.66992	3.41992	3.59961	3.39258		4.10667	-0.0064349	-0.0044945	19.5317	5.39346
123.3	-9.09656	-1.19883	-0.660156	-0.380859	-0.429688	-0.282028	-0.130859	0.0703125	0.119141	0.150391	-0.111328		123.3	-4.71759	-0.728516	-0.330078	0.230469	0.662109	1.32031	1.85938	2.66992	3.41016	3.59961	3.38281		4.11	-0.0064094	-0.0046556	19.5483	5.39485
123.4	-9.09882	-1.19922	-0.660545	-0.381248	-0.430077	-0.291405	-0.130859	0.0707016	0.119141	0.160156	-0.111328		123.4	-4.71759	-0.728912	-0.330078	0.230469	0.662109	1.32031	1.84961	2.66992	3.41016	3.58984	3.37305		4.11333	-0.0064913	-0.0044689	19.565	5.39529
123.5	-9.1082	-1.19883	-0.660156	-0.390625	-0.439064	-0.291405	-0.130859	0.079689	0.118752	0.150391	-0.111328		123.5	-4.71799	-0.728516	-0.320313	0.220245	0.662109	1.32968	1.84961	2.66992	3.40039	3.58984	3.37305		4.11667	-0.0065594	-0.0044123	19.5817	5.39542
123.6	-9.09882	-1.19922	-0.659767	-0.390625	-0.420311	-0.281639	-0.13047	0.0703125	0.109764	0.150391	-0.121094		123.6	-4.72736	-0.728516	-0.320313	0.208984	0.662109	1.32031	1.84961	2.66992	3.40039	3.58008	3.36328		4.12	-0.0065583	-0.004369	19.5983	5.39636
123.7	-9.10859	-1.2086	-0.65078	-0.390625	-0.439453	-0.281639	-0.121094	0.0703125	0.119141	0.138672	-0.120705		123.7	-4.72736	-0.728516	-0.320709	0.208984	0.662109	1.32031	1.83945	2.66992	3.38867	3.58008	3.35156		4.12333	-0.0066859	-0.0043508	19.615	5.39647
123.8	-9.11844	-1.19922	-0.660156	-0.390625	-0.429688	-0.282028	-0.121483	0.0703125	0.118752	0.138672	-0.121483		123.8	-4.72736	-0.71875	-0.320313	0.209442	0.662109	1.32031	1.83008	2.66016	3.38907	3.57968	3.35156		4.12667	-0.0064564	-0.0043935	19.6317	5.39709
123.9	-9.11797	-1.2086	-0.650391	-0.390625	-0.429688	-0.291405	-0.130859	0.0698471	0.109764	0.138672	-0.13047		123.9	-4.72781	-0.71875	-0.320313	0.220703	0.662109	1.32031	1.83008	2.66016	3.39804	3.56055	3.34219		4.13	-0.0064562	-0.0042222	19.6483	5.39701
124	-9.11835	-1.2086	-0.650391	-0.380859	-0.429688	-0.291405	-0.130859	0.0585938	0.118752	0.138672	-0.121094		124	-4.72736	-0.708984	-0.320313	0.220245	0.662109	1.31055	1.83008	2.65039	3.37891	3.55078	3.3418		4.13333	-0.0064633	-0.0044523	19.665	5.39771
124.1	-9.12812	-1.20898	-0.65078	-0.381248	-0.429688	-0.291405	-0.130859	0.0585938	0.109764	0.138672	-0.121094		124.1	-4.73712	-0.708984	-0.320313	0.208984	0.662109	1.31015	1.82968	2.65039	3.36914	3.55078	3.33203		4.13667	-0.0064183	-0.0044903	19.6817	5.39813
124.2	-9.13797	-1.2086	-0.660156	-0.390236	-0.430077	-0.291405	-0.121094	0.0585938	0.119141	0.138283	-0.13047		124.2	-4.72775	-0.699615	-0.320313	0.208984	0.671875	1.30078	1.82031	2.64999	3.36914	3.55078	3.33203		4.14	-0.0063038	-0.0044953	19.6983	5.39829
124.3	-9.14922	-1.2086	-0.65078	-0.381248	-0.439453	-0.291405	-0.121094	0.0582047	0.119141	0.128906	-0.121483		124.3	-4.73712	-0.708984	-0.308594	0.208984	0.671478	1.30078	1.82031	2.64063	3.35938	3.54102	3.32187		4.14333	-0.0062171	-0.0044788	19.715	5.3989
124.4	-9.1496	-1.20898	-0.660156	-0.390625	-0.439453	-0.281639	-0.121094	0.0585938	0.118752	0.128906	-0.130859		124.4	-4.73758	-0.708984	-0.320313	0.208984	0.662109	1.30078	1.80859	2.63086	3.34961	3.54102	3.3129		4.14667	-0.0065728	-0.0043824	19.7317	5.39923
124.5	-9.1496	-1.2086	-0.660156	-0.380859	-0.429688	-0.281639	-0.121483	0.0585938	0.109375	0.128906	-0.140625		124.5	-4.74884	-0.709381	-0.320313	0.208984	0.662109	1.30078	1.80859	2.63086	3.33984	3.53125	3.3121		4.15	-0.0065712	-0.0046025	19.7483	5.39927
124.6	-9.15742	-1.20898	-0.660545	-0.380859	-0.429688	-0.282028	-0.13047	0.0585938	0.109375	0.128517	-0.140625		124.6	-4.74924	-0.71875	-0.308594	0.208984	0.662109	1.30038	1.8082	2.6304	3.33984	3.53125	3.29297		4.15333	-0.0066281	-0.0045027	19.765	5.40032
124.7	-9.16679	-1.2086	-0.669922	-0.380859	-0.429688	-0.291405	-0.121094	0.0582047	0.109375	0.119141	-0.140236		124.7	-4.75861	-0.708984	-0.308594	0.208984	0.671478	1.29102	1.79883	2.61914	3.33984	3.51953	3.29297		4.15667	-0.0067183	-0.0044851	19.7817	5.40096
124.8	-9.16687	-1.20898	-0.669922	-0.380859	-0.430077	-0.291405	-0.121094	0.0488281	0.108986	0.119141	-0.130859		124.8	-4.75665	-0.708984	-0.308594	0.208588	0.662109	1.29102	1.79883	2.6196	3.33008	3.50977	3.2832		4.16	-0.0067635	-0.0044394	19.7983	5.40095
124.9	-9.16914	-1.21836	-0.660156	-0.380859	-0.439453	-0.280075	-0.111328	0.0488281	0.0996094	0.119141	-0.130859		124.9	-4.75665	-0.708984	-0.308594	0.199219	0.662109	1.29102	1.79883	2.62109	3.33008	3.50977	3.2832		4.16333	-0.0066908	-0.0044765	19.815	5.40118
125	-9.17851	-1.20906	-0.660545	-0.381248	-0.449219	-0.289452	-0.111328	0.0488281	0.0996094	0.119141	-0.131248		125	-4.75665	-0.709442	-0.30899	0.208984	0.662109	1.29062	1.79837	2.62109	3.32031	3.5	3.27148		4.16667	-0.0065025	-0.0046065	19.8317	5.4018
125.1	-9.16914	-1.22031	-0.669922	-0.390625	-0.449219	-0.289452	-0.121094	0.0582047	0.0996094	0.119141	-0.140625		125.1	-4.75711	-0.720703	-0.318359	0.208588	0.662109	1.28125	1.78711	2.62109	3.32031	3.5	3.27148		4.17	-0.0065766	-0.0043748	19.8483	5.40242
125.2	-9.18828	-1.2207	-0.669922	-0.390625	-0.449608	-0.289452	-0.111328	0.0390625	0.0996094	0.118752	-0.140625		125.2	-4.76837	-0.720703	-0.308594	0.199219	0.662109	1.28125	1.78711	2.62109	3.32031	3.49063	3.26212		4.17333	-0.0066595	-0.0043717	19.865	5.40291
125.3	-9.18875	-1.21836	-0.660156	-0.380859	-0.458984	-0.289452	-0.111328	0.0488281	0.0992203	0.109375	-0.140625		125.3	-4.76837	-0.710938	-0.308594	0.199219	0.662109	1.28125	1.78711	2.62109	3.30899	3.48984	3.27109		4.17667	-0.0067301	-0.0044405	19.8817	5.40344
125.4	-9.19843	-1.21875	-0.660545	-0.381248	-0.449219	-0.289841	-0.111717	0.0488281	0.0898438	0.121094	-0.140625		125.4	-4.76877	-0.711334	-0.308594	0.198822	0.662109	1.28125	1.79883	2.61133	3.31836	3.48047	3.25195		4.18	-0.0067112	-0.00453	19.8983	5.4033
125.5	-9.19843	-1.22813	-0.669922	-0.390625	-0.449219	-0.299217	-0.121094	0.0488281	0.0898438	0.109375	-0.140625		125.5	-4.77814	-0.708984	-0.308594	0.179688	0.662109	1.28085	1.79883	2.61133	3.30859	3.4707	3.24258		4.18333	-0.0067753	-0.0045113	19.915	5.40421
125.6	-9.2082	-1.22852	-0.669922	-0.390625	-0.449219	-0.299217	-0.121094	0.048439	0.0898438	0.109375	-0.140625		125.6	-4.77658	-0.708984	-0.308594	0.179688	0.662109	1.27148	1.78671	2.61133	3.30859	3.4707	3.25195		4.18667	-0.0068326	-0.0044878	19.9317	5.4049
125.7	-9.21805	-1.22813	-0.660156	-0.390625	-0.449219	-0.289452	-0.121094	0.0390625	0.0898438	0.120705	-0.140236		125.7	-4.78601	-0.708984	-0.308594	0.179688	0.661652	1.27148	1.77734	2.61133	3.29883	3.46094	3.24219		4.19	-0.0066148	-0.0045482	19.9483	5.40546
125.8	-9.22968	-1.22852	-0.660622	-0.390625	-0.449219	-0.289452	-0.121094	0.0390625	0.0898438	0.0996094	-0.131248		125.8	-4.7879	-0.708984	-0.308594	0.189056	0.650391	1.28085	1.78906	2.61133	3.28906	3.46094	3.24219		4.19333	-0.0066838	-0.0047011	19.965	5.40523
125.9	-9.22929	-1.23789	-0.671875	-0.390625	-0.449219	-0.289452	-0.121094	0.0488281	0.0800781	0.0996094	-0.150391		125.9	-4.7883	-0.699219	-0.308594	0.179688	0.650391	1.27148	1.77734	2.6011	3.28906	3.46133	3.23242		4.19667	-0.0066658	-0.0046981	19.9817	5.40631
126	-9.23906	-1.23789	-0.671875	-0.380859	-0.449219	-0.289452	-0.121094	0.048439	0.0800781	0.0996094	-0.150391		126	-4.79807	-0.699219	-0.308594	0.179688	0.660156	1.27148	1.77695	2.58984	3.2793	3.46094	3.22266		4.2	-0.006769	-0.0048227	19.9983	5.40666
126.1	-9.2375	-1.23789	-0.671875	-0.380859	-0.4375	-0.289452	-0.121094	0.0390625	0.0800781	0.0996094	-0.150391		126.1	-4.8172	-0.699615	-0.308594	0.179688	0.65976	1.27103	1.76758	2.59961	3.2793	3.46094	3.21329		4.20333	-0.0067808	-0.0048368	20.015	5.40692
126.2	-9.23711	-1.22813	-0.660545	-0.371559	-0.4375	-0.289452	-0.121559	0.0390625	0.0800781	0.0992203	-0.150391		126.2	-4.8172	-0.708588	-0.298828	0.189056	0.650391	1.26953	1.75742	2.58984	3.26993	3.44922	3.22266		4.20667	-0.0066413	-0.0048474	20.0317	5.40745
126.3	-9.23711	-1.22852	-0.669922	-0.383202	-0.4375	-0.289917	-0.132813	0.0390625	0.0800781	0.0898438	-0.150002		126.3	-4.8075	-0.699615	-0.298828	0.179688	0.650391	1.26953	1.74805	2.58984	3.2793	3.43945	3.21289		4.21	-0.0068553	-0.0048355	20.0483	5.40834
126.4	-9.23718	-1.23789	-0.670311	-0.392578	-0.4375	-0.30117	-0.132813	0.0386734	0.0800781	0.0898438	-0.140625		126.4	-4.80939	-0.699219	-0.298828	0.179688	0.65976	1.26953	1.74805	2.58984	3.26953	3.43945	3.21289		4.21333	-0.0065927	-0.0048513	20.065	5.40859
126.5	-9.23945	-1.23789	-0.679688	-0.392578	-0.4375	-0.30117	-0.132813	0.0292969	0.079689	0.0898438	-0.150391		126.5	-4.80783	-0.699219	-0.299225	0.179688	0.650391	1.26953	1.74765	2.58984	3.25977	3.42969	3.20117		4.21667	-0.0067745	-0.0046813	20.0817	5.40838
126.6	-9.24883	-1.22813	-0.669922	-0.382813	-0.4375	-0.301559	-0.132813	0.0292969	0.0703125	0.0898438	-0.150391		126.6	-4.8172	-0.699219	-0.308594	0.189453	0.640625	1.26953	1.73828	2.58008	3.25977	3.43008	3.20117		4.22	-0.0068667	-0.0045929	20.0983	5.40963
126.7	-9.25859	-1.22852	-0.669922	-0.383202	-0.437889	-0.310936	-0.132813	0.0292969	0.0703125	0.0894547	-0.150391		126.7	-4.8172	-0.699219	-0.298828	0.189056	0.640625	1.26913	1.73828	2.58008	3.25977	3.43945	3.20157		4.22333	-0.0070318	-0.0045601	20.115	5.40951
126.8	-9.25898	-1.23789	-0.670311	-0.392578	-0.4375	-0.310936	-0.132813	0.0386734	0.0703125	0.0800781	-0.150391		126.8	-4.8176	-0.699615	-0.298828	0.179688	0.650391	1.25977	1.73828	2.58008	3.24805	3.42969	3.20117		4.22667	-0.0070831	-0.0044554	20.1317	5.41047
126.9	-9.26836	-1.22813	-0.669922	-0.392578	-0.4375	-0.311325	-0.132813	0.0292969	0.0703125	0.0804672	-0.150391		126.9	-4.81726	-0.699219	-0.298828	0.191406	0.650391	1.25977	1.73788	2.58008	3.24765	3.42969	3.20117		4.23	-0.0070925	-0.0045461	20.1483	5.41026
127	-9.26688	-1.22813	-0.669922	-0.392967	-0.4375	-0.320702	-0.132813	0.0292969	0.0703125	0.0898438	-0.150391		127	-4.81915	-0.699219	-0.298828	0.191406	0.650391	1.25977	1.72852	2.58008	3.23868	3.41992	3.20117		4.23333	-0.0073916	-0.0044599	20.165	5.41162
127.1	-9.27851	-1.22852	-0.669922	-0.402344	-0.437965	-0.320702	-0.133202	0.0292969	0.0703125	0.0898438	-0.150391		127.1	-4.81955	-0.689453	-0.298828	0.191406	0.649994	1.25977	1.72852	2.58008	3.23828	3.41992	3.19141		4.23667	-0.0071494	-0.004644	20.1817	5.41159
127.2	-9.28789	-1.22813	-0.669922	-0.390625	-0.449219	-0.321091	-0.142578	0.0190659	0.0703125	0.0894547	-0.159691		127.2	-4.82736	-0.689453	-0.289063	0.191406	0.640625	1.25977	1.72852	2.56836	3.23788	3.41061	3.19141		4.24	-0.0070465	-0.0046117	20.1983	5.41247
127.3	-9.28828	-1.22859	-0.670311	-0.391014	-0.449219	-0.330467	-0.142578	0.0078125	0.0605469	0.0804672	-0.148438		127.3	-4.83673	-0.680084	-0.289459	0.191406	0.641022	1.25937	1.72852	2.56836	3.22852	3.42188	3.18164		4.24333	-0.006915	-0.0046463	20.215	5.41276
127.4	-9.29813	-1.23985	-0.679688	-0.400391	-0.439453	-0.330856	-0.142578	0.0078125	0.0605469	0.0894547	-0.148903		127.4	-4.83713	-0.689453	-0.298828	0.201172	0.650391	1.25977	1.72812	2.5582	3.21875	3.41211	3.18164		4.24667	-0.0070996	-0.004738	20.2317	5.41302
127.5	-9.30937	-1.23985	-0.669922	-0.400391	-0.449219	-0.340233	-0.132813	0.0078125	0.0605469	0.0800781	-0.160156		127.5	-4.84695	-0.689453	-0.298828	0.200775	0.649994	1.25977	1.70898	2.54883	3.21875	3.41211	3.18164		4.25	-0.0070366	-0.0046187	20.2483	5.41409
127.6	-9.30937	-1.24023	-0.670311	-0.400391	-0.439453	-0.330467	-0.132813	0.0175781	0.0605469	0.0917969	-0.159691		127.6	-4.85822	-0.689453	-0.298828	0.191406	0.640625	1.25977	1.70898	2.55859	3.21915	3.40234	3.17188		4.25333	-0.0068375	-0.0045589	20.265	5.41408
127.7	-9.30976	-1.23985	-0.679688	-0.390625	-0.439453	-0.330467	-0.133202	0.017189	0.0703125	0.0917969	-0.148438		127.7	-4.85822	-0.689453	-0.289459	0.190948	0.640625	1.25977	1.70898	2.54883	3.21875	3.40234	3.17188		4.25667	-0.0067937	-0.0045944	20.2817	5.41454
127.8	-9.31718	-1.23985	-0.679688	-0.391014	-0.439453	-0.330467	-0.142578	0.0078125	0.0703125	0.0917969	-0.158669		127.8	-4.85822	-0.689453	-0.298828	0.179688	0.640625	1.25937	1.70898	2.54883	3.20898	3.39258	3.16211		4.26	-0.0068136	-0.00466	20.2983	5.41477
127.9	-9.31718	-1.23047	-0.670311	-0.400391	-0.439453	-0.330856	-0.142578	0.0078125	0.0601578	0.0917969	-0.169456		127.9	-4.85822	-0.689453	-0.289063	0.179688	0.640625	1.25	1.70859	2.54883	3.20898	3.39258	3.15234		4.26333	-0.0068359	-0.0045265	20.315	5.41588
128	-9.31718	-1.23985	-0.679688	-0.400391	-0.439453	-0.330467	-0.142967	0.0074234	0.0507813	0.0917969	-0.158669		128	-4.85666	-0.679688	-0.28952	0.179688	0.640625	1.25	1.69922	2.53906	3.20898	3.39258	3.15274		4.26667	-0.0066636	-0.0045665	20.3317	5.41595
128.1	-9.31718	-1.23985	-0.679688	-0.40078	-0.439842	-0.330467	-0.152344	-0.00195313	0.0507813	0.0917969	-0.169922		128.1	-4.86609	-0.680084	-0.300781	0.179688	0.640625	1.2496	1.68945	2.53906	3.19882	3.38086	3.16171		4.27	-0.0068336	-0.0046812	20.3483	5.41662
128.2	-9.31766	-1.22852	-0.670311	-0.410156	-0.439453	-0.330467	-0.152344	-0.00195313	0.0507813	0.0914078	-0.181175		128.2	-4.86758	-0.689056	-0.291016	0.179688	0.640228	1.24023	1.68945	2.5293	3.17969	3.38086	3.15234		4.27333	-0.0069678	-0.0047032	20.365	5.41668
128.3	-9.3289	-1.23828	-0.679688	-0.400391	-0.449219	-0.321091	-0.152344	-0.00195313	0.0507813	0.0820313	-0.169922		128.3	-4.85861	-0.680084	-0.291016	0.179291	0.630859	1.24023	1.68906	2.5293	3.17969	3.37149	3.14258		4.27667	-0.0070485	-0.0046988	20.3817	5.41746
128.4	-9.32929	-1.24766	-0.679688	-0.400391	-0.449219	-0.330467	-0.152344	-0.00234222	0.0507813	0.0820313	-0.169922		128.4	-4.86798	-0.679291	-0.291016	0.169922	0.630859	1.24023	1.66992	2.5293	3.17969	3.38086	3.14258		4.28	-0.0071756	-0.0048589	20.3983	5.41757
128.5	-9.33906	-1.23828	-0.670387	-0.40078	-0.449608	-0.330467	-0.162109	-0.0117188	0.0507813	0.0820313	-0.169922		128.5	-4.87775	-0.670319	-0.291016	0.169922	0.630859	1.23984	1.66992	2.51953	3.17969	3.37109	3.13086		4.28333	-0.0073523	-0.0049804	20.415	5.41868
128.6	-9.34648	-1.24766	-0.68203	-0.400391	-0.449219	-0.330467	-0.152733	-0.0117188	0.0503922	0.0820313	-0.169922		128.6	-4.87775	-0.679688	-0.279297	0.179688	0.630859	1.2207	1.66992	2.51953	3.16992	3.37109	3.13086		4.28667	-0.0074745	-0.0048853	20.4317	5.41848
128.7	-9.34695	-1.24766	-0.691406	-0.400856	-0.449219	-0.330467	-0.162109	-0.0117188	0.0410156	0.0815659	-0.169922		128.7	-4.87775	-0.667969	-0.279297	0.179291	0.630859	1.2207	1.66992	2.51953	3.16953	3.37109	3.13086		4.29	-0.0073035	-0.0048329	20.4483	5.41925
128.8	-9.34882	-1.24805	-0.691406	-0.402344	-0.449219	-0.330856	-0.162109	-0.0117188	0.0507813	0.0703125	-0.169922		128.8	-4.87775	-0.667969	-0.279297	0.169922	0.630859	1.2207	1.66992	2.50977	3.16016	3.36133	3.12109		4.29333	-0.0071326	-0.004762	20.465	5.41934
128.9	-9.36835	-1.24766	-0.68203	-0.402733	-0.449608	-0.330467	-0.162109	-0.00195313	0.0507813	0.0703125	-0.169922		128.9	-4.87781	-0.668365	-0.269531	0.179688	0.621094	1.2207	1.66946	2.50977	3.16016	3.36093	3.12109		4.29667	-0.0072617	-0.004757	20.4817	5.42027
129	-9.36797	-1.24805	-0.691406	-0.412109	-0.458595	-0.330467	-0.162109	-0.00195313	0.0507813	0.0703125	-0.179688		129	-4.87814	-0.677734	-0.269531	0.179291	0.621094	1.2207	1.6582	2.5	3.15039	3.3418	3.1207		4.3	-0.0071514	-0.0045034	20.4983	5.42111
129.1	-9.36797	-1.25742	-0.691795	-0.412109	-0.458984	-0.330467	-0.162109	-0.00195313	0.0507813	0.0585938	-0.179688		129.1	-4.88751	-0.677734	-0.269928	0.169922	0.621094	1.2207	1.64844	2.5	3.14999	3.3418	3.11133		4.30333	-0.0070588	-0.0045636	20.515	5.42063
129.2	-9.36804	-1.25781	-0.689453	-0.402733	-0.449608	-0.330467	-0.162109	-0.0121078	0.0507813	0.0585938	-0.179688		129.2	-4.88751	-0.678131	-0.269531	0.169922	0.621094	1.2207	1.64844	2.5	3.14063	3.33203	3.10156		4.30667	-0.0070237	-0.0046353	20.5317	5.42192
129.3	-9.37031	-1.26719	-0.689842	-0.412498	-0.458984	-0.330467	-0.162109	-0.0210953	0.0507813	0.0585938	-0.179688		129.3	-4.88751	-0.678192	-0.269928	0.169525	0.621094	1.2207	1.64844	2.49023	3.14063	3.33203	3.10156		4.31	-0.007139	-0.0045871	20.5483	5.42214
129.4	-9.37773	-1.25742	-0.699219	-0.421875	-0.458984	-0.330467	-0.162498	-0.0117188	0.0503922	0.0585938	-0.179688		129.4	-4.88791	-0.689453	-0.279297	0.169922	0.621094	1.2207	1.64844	2.49023	3.14063	3.33203	3.09219		4.31333	-0.0075551	-0.004574	20.565	5.42317
129.5	-9.36835	-1.26719	-0.699219	-0.421875	-0.458984	-0.330467	-0.171875	-0.0117188	0.0410156	0.0585938	-0.179688		129.5	-4.88751	-0.689453	-0.279297	0.169922	0.620697	1.21054	1.64844	2.48984	3.14063	3.32227	3.10156		4.31667	-0.0076354	-0.004567	20.5817	5.42318
129.6	-9.37812	-1.25742	-0.689842	-0.421875	-0.458984	-0.330467	-0.171875	-0.0121078	0.0410156	0.0585938	-0.179688		129.6	-4.88797	-0.68985	-0.269928	0.169525	0.621094	1.20117	1.64844	2.48047	3.14063	3.32227	3.0918		4.32	-0.0076886	-0.0044844	20.5983	5.42347
129.7	-9.38797	-1.25742	-0.699219	-0.412109	-0.458984	-0.330933	-0.181641	-0.0214844	0.0410156	0.0703125	-0.179688		129.7	-4.89728	-0.699219	-0.279297	0.160156	0.621094	1.20117	1.64844	2.48047	3.14023	3.32227	3.0918		4.32333	-0.0076568	-0.0042802	20.615	5.42409
129.8	-9.38984	-1.24812	-0.699219	-0.412498	-0.459373	-0.342186	-0.171875	-0.0214844	0.0405502	0.0703125	-0.179688		129.8	-4.88791	-0.699219	-0.279297	0.169922	0.620697	1.20117	1.64844	2.48047	3.11914	3.32227	3.0918		4.32667	-0.0077655	-0.0044431	20.6317	5.4243
129.9	-9.3996	-1.25938	-0.699608	-0.421875	-0.46875	-0.342186	-0.171875	-0.0214844	0.0292969	0.0699234	-0.179298		129.9	-4.89728	-0.699615	-0.279297	0.169922	0.611328	1.19101	1.64804	2.48047	3.11914	3.3125	3.0918		4.33	-0.0076656	-0.0045178	20.6483	5.42532
130	-9.40742	-1.24961	-0.708984	-0.421875	-0.46875	-0.342186	-0.171875	-0.0214844	0.0292969	0.0605469	-0.179688		130	-4.89728	-0.708984	-0.269928	0.169525	0.610931	1.18164	1.63867	2.48047	3.11914	3.3125	3.08203		4.33333	-0.0075975	-0.004676	20.665	5.42572
130.1	-9.41727	-1.25	-0.708984	-0.421875	-0.469139	-0.342186	-0.18203	-0.0214844	0.0292969	0.0605469	-0.179688		130.1	-4.89728	-0.708984	-0.279297	0.169922	0.601563	1.18164	1.63867	2.48047	3.11914	3.3125	3.08203		4.33667	-0.0075031	-0.0048632	20.6817	5.42585
130.2	-9.4289	-1.25938	-0.699219	-0.421875	-0.478516	-0.342186	-0.181252	-0.0214844	0.0292969	0.0605469	-0.179688		130.2	-4.89734	-0.709381	-0.279694	0.169525	0.601563	1.18164	1.62891	2.46875	3.11914	3.3125	3.07227		4.34	-0.0074105	-0.0049942	20.6983	5.42643
130.3	-9.43867	-1.24961	-0.699219	-0.412109	-0.478516	-0.342186	-0.172264	-0.0214844	0.0292969	0.0605469	-0.180077		130.3	-4.909	-0.71875	-0.289063	0.160156	0.601563	1.18164	1.62891	2.46875	3.10938	3.30078	3.07227		4.34333	-0.0075132	-0.0050778	20.715	5.42694
130.4	-9.44843	-1.24961	-0.699608	-0.422264	-0.478905	-0.33242	-0.181641	-0.0214844	0.0292969	0.0605469	-0.189064		130.4	-4.909	-0.719147	-0.289063	0.15976	0.601563	1.17188	1.62891	2.46875	3.10938	3.30078	3.0625		4.34667	-0.0072675	-0.0049766	20.7317	5.42726
130.5	-9.45828	-1.25	-0.699219	-0.431641	-0.488281	-0.33242	-0.181641	-0.0214844	0.0195313	0.0601578	-0.179688		130.5	-4.90704	-0.728516	-0.289063	0.150391	0.601105	1.17188	1.61914	2.46875	3.10938	3.29102	3.0625		4.35	-0.0074236	-0.0049658	20.7483	5.42808
130.6	-9.45976	-1.24961	-0.699608	-0.421875	-0.488281	-0.33242	-0.181641	-0.0214844	0.0195313	0.0507813	-0.179688		130.6	-4.89767	-0.728516	-0.279297	0.150391	0.589844	1.17188	1.61914	2.45898	3.10938	3.29102	3.0625		4.35333	-0.0071281	-0.004836	20.765	5.42817
130.7	-9.4582	-1.24961	-0.708984	-0.421875	-0.488281	-0.33242	-0.181641	-0.0214844	0.0195313	0.0507813	-0.179688		130.7	-4.90704	-0.71875	-0.279694	0.150391	0.589844	1.17142	1.61874	2.45898	3.10938	3.29102	3.05118		4.35667	-0.0070685	-0.0046105	20.7817	5.42876
130.8	-9.4582	-1.24961	-0.708984	-0.421875	-0.48867	-0.33242	-0.181641	-0.0214844	0.0195313	0.0507813	-0.179688		130.8	-4.9075	-0.71875	-0.289063	0.150391	0.589844	1.16992	1.60938	2.44882	3.09921	3.28125	3.06055		4.36	-0.0071976	-0.004767	20.7983	5.42907
130.9	-9.4582	-1.24023	-0.699219	-0.410545	-0.488281	-0.332809	-0.18203	-0.0218735	0.0195313	0.0507813	-0.179688		130.9	-4.91876	-0.709381	-0.289063	0.150391	0.589447	1.16992	1.60938	2.43945	3.08984	3.28125	3.06055		4.36333	-0.0072687	-0.0048171	20.815	5.42929
131	-9.46758	-1.24961	-0.699219	-0.419922	-0.48867	-0.342186	-0.191017	-0.0308609	0.00976563	0.0507813	-0.189453		131	-4.91876	-0.71875	-0.289459	0.150391	0.580078	1.16992	1.59766	2.43945	3.08984	3.28125	3.05078		4.36667	-0.0074167	-0.0046562	20.8317	5.43026
131.1	-9.45828	-1.25	-0.699219	-0.419922	-0.498047	-0.342186	-0.18203	-0.0218735	0.00976563	0.0507813	-0.189453		131.1	-4.91876	-0.71875	-0.298828	0.150391	0.579681	1.16992	1.59766	2.43945	3.08984	3.27148	3.04102		4.37	-0.0073725	-0.0046562	20.8483	5.43087
131.2	-9.46953	-1.25938	-0.699684	-0.419922	-0.498047	-0.342186	-0.181641	-0.03125	0.00976563	0.0507813	-0.189453		131.2	-4.91876	-0.708984	-0.298828	0.149933	0.570313	1.16992	1.59766	2.43945	3.07968	3.27148	3.04102		4.37333	-0.0075272	-0.0047799	20.865	5.43121
131.3	-9.46796	-1.24766	-0.711327	-0.419922	-0.498047	-0.342186	-0.181641	-0.03125	0.00976563	0.0394516	-0.189064		131.3	-4.91721	-0.708984	-0.298828	0.138672	0.570313	1.16992	1.59726	2.42929	3.07031	3.26172	3.04102		4.37667	-0.0075659	-0.0049595	20.8817	5.4317
131.4	-9.46836	-1.24805	-0.710938	-0.420311	-0.498047	-0.342186	-0.18203	-0.03125	0.00976563	0.0488281	-0.189453		131.4	-4.92657	-0.709381	-0.299286	0.148438	0.570313	1.16992	1.58789	2.41992	3.07031	3.26172	3.04102		4.38	-0.0075805	-0.0047477	20.8983	5.43188
131.5	-9.48718	-1.25781	-0.711327	-0.429688	-0.488747	-0.351952	-0.191406	-0.03125	0.00976563	0.0488281	-0.189453		131.5	-4.92618	-0.71875	-0.310547	0.148438	0.570313	1.16992	1.58789	2.41992	3.07031	3.25195	3.03125		4.38333	-0.0074366	-0.0047264	20.915	5.43268
131.6	-9.48945	-1.25742	-0.721092	-0.420387	-0.509766	-0.351952	-0.191406	-0.03125	0.00976563	0.0605469	-0.189453		131.6	-4.91727	-0.71875	-0.320313	0.138672	0.569916	1.16992	1.58789	2.41016	3.07031	3.25195	3.03125		4.38667	-0.0074745	-0.0047077	20.9317	5.433
131.7	-9.48945	-1.25781	-0.720703	-0.431641	-0.5	-0.351952	-0.191406	-0.03125	0.00976563	0.0605469	-0.199219		131.7	-4.92853	-0.71875	-0.310547	0.138275	0.560547	1.16992	1.58789	2.40976	3.06985	3.25235	3.02148		4.39	-0.0075248	-0.004708	20.9483	5.43359
131.8	-9.4875	-1.26719	-0.720703	-0.431641	-0.5	-0.352341	-0.179688	-0.03125	0.00976563	0.0488281	-0.199219		131.8	-4.92853	-0.71875	-0.310944	0.138672	0.560547	1.16992	1.58789	2.39063	3.04883	3.25195	3.02148		4.39333	-0.0076093	-0.0044546	20.965	5.43424
131.9	-9.49734	-1.25789	-0.721092	-0.431641	-0.500389	-0.361717	-0.179688	-0.03125	0	0.048439	-0.199219		131.9	-4.92892	-0.71875	-0.320313	0.128906	0.560547	1.16016	1.57813	2.39063	3.04883	3.25156	3.01172		4.39667	-0.0076241	-0.0043636	20.9817	5.43466
132	-9.50898	-1.26914	-0.730469	-0.422264	-0.509766	-0.361717	-0.180153	-0.03125	0.000465393	0.0507813	-0.19883		132	-4.93869	-0.709381	-0.320709	0.128906	0.560547	1.16016	1.57813	2.39063	3.04843	3.23242	3.01172		4.4	-0.0075983	-0.0043724	20.9983	5.43437
132.1	-9.51875	-1.26953	-0.720703	-0.431641	-0.509766	-0.361717	-0.191406	-0.03125	0.0117188	0.0507813	-0.189453		132.1	-4.94611	-0.71875	-0.330078	0.128906	0.560547	1.16016	1.57813	2.38086	3.03906	3.23242	3.01172		4.40333	-0.0077145	-0.0043435	21.015	5.43515
132.2	-9.52851	-1.26914	-0.721092	-0.431641	-0.5	-0.361717	-0.191406	-0.03125	0.0117188	0.0507813	-0.189453		132.2	-4.94656	-0.71875	-0.320313	0.128906	0.560547	1.16016	1.57813	2.37109	3.03867	3.2207	3.01172		4.40667	-0.0078727	-0.0044204	21.0317	5.43624
132.3	-9.53828	-1.26914	-0.71875	-0.431641	-0.500389	-0.371483	-0.191406	-0.03125	0.0117188	0.0507813	-0.189453		132.3	-4.95859	-0.71875	-0.320709	0.138672	0.550781	1.16016	1.57813	2.37109	3.0293	3.2207	3.00195		4.41	-0.0078239	-0.0042328	21.0483	5.43629
132.4	-9.53796	-1.25977	-0.71875	-0.431641	-0.509766	-0.371483	-0.191406	-0.03125	0.0117188	0.0507813	-0.189453		132.4	-4.97775	-0.709442	-0.330078	0.138672	0.550781	1.16016	1.56836	2.3707	3.0293	3.2207	2.99179		4.41333	-0.0077355	-0.0042217	21.065	5.4376
132.5	-9.53828	-1.26914	-0.71875	-0.431641	-0.510155	-0.361717	-0.191406	-0.0316391	0.00195313	0.0507813	-0.199219		132.5	-4.97736	-0.720703	-0.330078	0.138275	0.550781	1.15039	1.56836	2.36133	3.01953	3.2207	2.98282		4.41667	-0.0076212	-0.0042298	21.0817	5.43794
132.6	-9.54765	-1.26914	-0.708984	-0.431641	-0.519531	-0.371483	-0.191795	-0.0410156	0.0117188	0.0507813	-0.199219		132.6	-4.97742	-0.720703	-0.330078	0.128906	0.550781	1.15976	1.56796	2.36133	3.01953	3.2207	2.99219		4.42	-0.0077122	-0.004209	21.0983	5.43751
132.7	-9.53828	-1.25938	-0.709373	-0.431641	-0.519531	-0.371483	-0.201172	-0.0410156	0.00195313	0.0507813	-0.199219		132.7	-4.96799	-0.720703	-0.330078	0.128906	0.550781	1.14063	1.54922	2.34961	3.00937	3.21094	2.98242		4.42333	-0.0075661	-0.0043488	21.115	5.43816
132.8	-9.54804	-1.25977	-0.71875	-0.431641	-0.51992	-0.361717	-0.201172	-0.0410156	0.00195313	0.0507813	-0.208984		132.8	-4.98712	-0.7211	-0.330475	0.128906	0.550781	1.15079	1.55859	2.34961	3	3.21094	2.98242		4.42667	-0.0075546	-0.0044658	21.1317	5.43861
132.9	-9.54813	-1.25938	-0.708984	-0.431641	-0.519531	-0.361717	-0.201172	-0.0410156	-0.0074234	0.0503922	-0.208984		132.9	-4.97775	-0.730469	-0.339844	0.128906	0.540619	1.15039	1.5582	2.34961	3	3.20071	2.9707		4.43	-0.0076409	-0.0045801	21.1483	5.43951
133	-9.55976	-1.25977	-0.708984	-0.431641	-0.519531	-0.361717	-0.201172	-0.0410156	0.00195313	0.0410156	-0.208984		133	-4.98752	-0.730469	-0.34024	0.12851	0.53125	1.15039	1.54883	2.34921	2.99023	3.18945	2.9707		4.43333	-0.0076368	-0.0048337	21.165	5.43974
133.1	-9.56953	-1.25938	-0.699608	-0.431641	-0.519531	-0.362106	-0.201172	-0.0410156	0.0117188	0.0292969	-0.208984		133.1	-4.99689	-0.730469	-0.349609	0.119141	0.521484	1.16016	1.54883	2.33984	2.99023	3.17969	2.96094		4.43667	-0.0077153	-0.0047714	21.1817	5.43991
133.2	-9.57734	-1.25977	-0.708595	-0.431641	-0.519531	-0.371094	-0.191406	-0.0410156	0.00156403	0.0292969	-0.208984		133.2	-4.99695	-0.730469	-0.349609	0.119141	0.521484	1.15039	1.54883	2.33008	2.99023	3.17969	2.95117		4.44	-0.0075743	-0.0046761	21.1983	5.44075
133.3	-9.57703	-1.25742	-0.699608	-0.431641	-0.519531	-0.361717	-0.191406	-0.03125	-0.0074234	0.0292969	-0.208984		133.3	-4.99884	-0.730469	-0.349609	0.119141	0.521484	1.15039	1.54883	2.33008	2.99023	3.17969	2.95117		4.44333	-0.0074831	-0.0045953	21.215	5.44156
133.4	-9.5789	-1.25781	-0.699219	-0.421875	-0.51992	-0.371483	-0.191406	-0.03125	0.00156403	0.0292969	-0.208984		133.4	-4.99884	-0.720703	-0.349609	0.119141	0.521484	1.15039	1.54922	2.33008	2.98984	3.17969	2.95117		4.44667	-0.0072582	-0.0045914	21.2317	5.44212
133.5	-9.56953	-1.26758	-0.699219	-0.421875	-0.529297	-0.371483	-0.191406	-0.03125	-0.0078125	0.0292969	-0.208595		133.5	-4.99884	-0.720703	-0.349609	0.119141	0.521484	1.14063	1.55859	2.33008	2.98047	3.16992	2.94141		4.45	-0.0072048	-0.0045086	21.2483	5.44253
133.6	-9.57929	-1.27695	-0.699684	-0.421875	-0.529297	-0.371872	-0.201172	-0.03125	-0.0078125	0.0292969	-0.199219		133.6	-5.009	-0.720703	-0.349609	0.119141	0.511719	1.14063	1.55859	2.32962	2.98047	3.16992	2.94141		4.45333	-0.0072313	-0.0044279	21.265	5.44237
133.7	-9.58906	-1.27742	-0.701172	-0.421875	-0.529686	-0.380859	-0.201172	-0.03125	-0.00827789	0.0292969	-0.211327		133.7	-5.01602	-0.709381	-0.349609	0.12851	0.511719	1.14063	1.54883	2.30859	2.98007	3.16016	2.94141		4.45667	-0.0075438	-0.0044327	21.2817	5.44348
133.8	-9.59648	-1.27891	-0.701172	-0.421875	-0.539063	-0.371483	-0.201561	-0.03125	-0.0190659	0.0289078	-0.220314		133.8	-5.00665	-0.71875	-0.350006	0.119141	0.501953	1.14063	1.54883	2.31836	2.9707	3.16016	2.93164		4.46	-0.0075627	-0.0043976	21.2983	5.44378
133.9	-9.59695	-1.27891	-0.701172	-0.421875	-0.539063	-0.371872	-0.210938	-0.0316391	-0.0175781	0.0195313	-0.210938		133.9	-4.99734	-0.71875	-0.359375	0.119141	0.501953	1.14063	1.54883	2.31836	2.9711	3.16016	2.92188		4.46333	-0.0077858	-0.0044555	21.315	5.4446
134	-9.59882	-1.26953	-0.701172	-0.421875	-0.539063	-0.381248	-0.210548	-0.0410156	-0.0175781	0.0195313	-0.210938		134	-5.00821	-0.71875	-0.349609	0.119141	0.501953	1.14063	1.54883	2.30859	2.96835	3.15039	2.92188		4.46667	-0.0079658	-0.0044015	21.3317	5.4446
134.1	-9.6082	-1.27891	-0.701172	-0.421875	-0.539452	-0.381248	-0.191406	-0.03125	-0.0175781	0.0195313	-0.210938		134.1	-4.99924	-0.719147	-0.349609	0.119141	0.501953	1.13086	1.54883	2.31836	2.95898	3.15039	2.92188		4.47	-0.0079403	-0.0043333	21.3483	5.44593
134.2	-9.60859	-1.2793	-0.701172	-0.412498	-0.548828	-0.381248	-0.191406	-0.03125	-0.0175781	0.0195313	-0.210938		134.2	-5.009	-0.728516	-0.349609	0.119141	0.501953	1.14063	1.54883	2.30859	2.95898	3.14063	2.92188		4.47333	-0.0079299	-0.0043407	21.365	5.44578
134.3	-9.61844	-1.27891	-0.691406	-0.421875	-0.548828	-0.381248	-0.191406	-0.03125	-0.0175781	0.0195313	-0.220703		134.3	-5.01877	-0.71875	-0.350006	0.119141	0.501953	1.14023	1.5582	2.3082	2.95898	3.14063	2.91251		4.47667	-0.0077651	-0.0041355	21.3817	5.44678
134.4	-9.61758	-1.2793	-0.691406	-0.421875	-0.548828	-0.381248	-0.191795	-0.03125	-0.0175781	0.0195313	-0.220703		134.4	-5.02664	-0.71875	-0.359375	0.119141	0.501953	1.13126	1.54883	2.29883	2.94962	3.14063	2.92188		4.48	-0.0077345	-0.0042862	21.3983	5.44665
134.5	-9.60859	-1.28867	-0.691795	-0.421875	-0.548828	-0.381248	-0.201172	-0.03125	-0.0180435	0.0191422	-0.220703		134.5	-5.04767	-0.719147	-0.359375	0.119141	0.501953	1.14063	1.53946	2.29883	2.95898	3.14063	2.91211		4.48333	-0.0078595	-0.0042385	21.415	5.44745
134.6	-9.61835	-1.27891	-0.701172	-0.421875	-0.548828	-0.391014	-0.191017	-0.0195313	-0.0292969	0.00976563	-0.220703		134.6	-5.04767	-0.728516	-0.369141	0.119141	0.501556	1.14063	1.54843	2.29883	2.95898	3.14063	2.91211		4.48667	-0.0077663	-0.0040897	21.4317	5.44738
134.7	-9.62812	-1.2793	-0.701172	-0.421875	-0.548828	-0.391014	-0.181641	-0.0199203	-0.0292969	0.00976563	-0.230469		134.7	-5.04807	-0.728516	-0.369141	0.119141	0.492188	1.15039	1.53946	2.29883	2.94922	3.13086	2.90039		4.49	-0.0077969	-0.0043569	21.4483	5.44837
134.8	-9.63797	-1.27891	-0.691406	-0.412498	-0.549294	-0.391403	-0.18203	-0.0292969	-0.0292969	0.00976563	-0.220703		134.8	-5.04767	-0.728516	-0.369537	0.119141	0.492188	1.14063	1.54883	2.29843	2.94882	3.13086	2.90039		4.49333	-0.0078863	-0.0042447	21.465	5.44909
134.9	-9.6496	-1.26914	-0.691795	-0.431641	-0.560547	-0.400391	-0.191406	-0.0292969	-0.0292969	0.00976563	-0.230469		134.9	-5.04767	-0.71875	-0.378906	0.119141	0.492188	1.14063	1.53906	2.28906	2.93945	3.11914	2.89063		4.49667	-0.007802	-0.0045362	21.4817	5.44909
135	-9.65937	-1.26914	-0.701172	-0.421875	-0.560547	-0.391014	-0.191406	-0.0292969	-0.0292969	0.00976563	-0.230469		135	-5.04807	-0.71875	-0.378906	0.119141	0.492188	1.15039	1.53906	2.2793	2.93945	3.11914	2.88086		4.5	-0.0077614	-0.0045126	21.4983	5.44971
135.1	-9.65937	-1.26953	-0.691406	-0.421875	-0.560547	-0.391403	-0.191406	-0.0292969	-0.0292969	0.00937653	-0.230469		135.1	-5.0575	-0.709381	-0.388672	0.119141	0.492188	1.14063	1.53867	2.2793	2.92969	3.10938	2.88046		4.50333	-0.0076049	-0.0044213	21.515	5.45015
135.2	-9.67851	-1.26914	-0.691406	-0.421875	-0.560547	-0.40078	-0.191406	-0.0297623	-0.0292969	0.0117188	-0.23008		135.2	-5.05783	-0.718353	-0.378906	0.118744	0.492188	1.15039	1.52969	2.2793	2.92929	3.10938	2.87109		4.50667	-0.0076499	-0.0045528	21.5317	5.45022
135.3	-9.66727	-1.2793	-0.691795	-0.412498	-0.560936	-0.410156	-0.191406	-0.03125	-0.0195313	0.0117188	-0.230469		135.3	-5.0668	-0.708984	-0.378906	0.109375	0.492188	1.15039	1.5293	2.26913	2.91016	3.10007	2.86133		4.51	-0.0075311	-0.0045333	21.5483	5.45131
135.4	-9.67851	-1.27891	-0.689453	-0.421486	-0.570313	-0.40078	-0.191406	-0.03125	-0.0288315	0.0117188	-0.230469		135.4	-5.05743	-0.709381	-0.378906	0.109375	0.492188	1.15039	1.5293	2.25977	2.90039	3.10156	2.86133		4.51333	-0.0075901	-0.0045697	21.565	5.45183
135.5	-9.66953	-1.2793	-0.689453	-0.412498	-0.570313	-0.391403	-0.191406	-0.0218735	-0.0180435	0.0117188	-0.230469		135.5	-5.05743	-0.708984	-0.378906	0.109375	0.480469	1.15039	1.5293	2.25977	2.90039	3.10156	2.85156		4.51667	-0.0075506	-0.0043577	21.5817	5.45237
135.6	-9.68867	-1.27695	-0.689453	-0.421875	-0.570313	-0.410545	-0.191406	-0.03125	-0.0292969	0.0113297	-0.230858		135.6	-5.05743	-0.708984	-0.378906	0.109375	0.480469	1.15039	1.5289	2.25977	2.90039	3.10156	2.85156		4.52	-0.007623	-0.0044172	21.5983	5.45303
135.7	-9.69804	-1.27734	-0.680077	-0.422264	-0.570313	-0.40078	-0.191795	-0.03125	-0.0292969	0.00195313	-0.239845		135.7	-5.05743	-0.708984	-0.378906	0.109375	0.480469	1.15039	1.51953	2.25977	2.89999	3.0918	2.85156		4.52333	-0.0075626	-0.0044373	21.615	5.45307
135.8	-9.69852	-1.28672	-0.689453	-0.421875	-0.570313	-0.410545	-0.191406	-0.0214844	-0.0292969	0.00195313	-0.230469		135.8	-5.05789	-0.709381	-0.378906	0.109375	0.480469	1.15039	1.51953	2.25977	2.89063	3.0918	2.8418		4.52667	-0.0074925	-0.0042088	21.6317	5.45376
135.9	-9.70781	-1.28672	-0.679688	-0.43203	-0.570313	-0.40078	-0.191406	-0.0214844	-0.0292969	-0.00937653	-0.230469		135.9	-5.06915	-0.71875	-0.378906	0.108978	0.480072	1.15039	1.51953	2.25	2.89063	3.0918	2.8414		4.53	-0.0077209	-0.0042482	21.6483	5.45364
136	-9.69843	-1.28672	-0.680077	-0.431641	-0.570702	-0.40078	-0.191406	-0.03125	-0.0292969	-0.000389099	-0.240623		136	-5.06915	-0.71875	-0.379364	0.0996094	0.4711	1.15039	1.51953	2.25	2.89063	3.0918	2.82227		4.53333	-0.0074066	-0.004262	21.665	5.45462
136.1	-9.70781	-1.28672	-0.689842	-0.431641	-0.570313	-0.401169	-0.191406	-0.03125	-0.029686	-0.00976563	-0.25		136.1	-5.0672	-0.709381	-0.390625	0.0996094	0.480469	1.16016	1.51913	2.25	2.88086	3.0918	2.82227		4.53667	-0.0074098	-0.0042881	21.6817	5.45498
136.2	-9.7082	-1.27742	-0.689453	-0.43203	-0.570313	-0.410545	-0.191406	-0.03125	-0.0390625	-0.00976563	-0.25		136.2	-5.0676	-0.71875	-0.380859	0.0996094	0.470306	1.16016	1.5	2.25	2.88086	3.08203	2.82227		4.54	-0.0075557	-0.0041446	21.6983	5.45567
136.3	-9.71805	-1.28906	-0.689453	-0.441406	-0.570313	-0.410545	-0.191406	-0.03125	-0.0394516	-0.00976563	-0.25		136.3	-5.07657	-0.71875	-0.380859	0.0996094	0.460938	1.16016	1.50977	2.2496	2.88086	3.08203	2.82227		4.54333	-0.0075622	-0.0040474	21.715	5.45577
136.4	-9.72929	-1.29844	-0.689453	-0.429688	-0.570313	-0.410934	-0.201172	-0.0218735	-0.048439	-0.00976563	-0.25		136.4	-5.0672	-0.71875	-0.380859	0.0996094	0.460938	1.16016	1.50977	2.23047	2.8804	3.08203	2.82227		4.54667	-0.0078054	-0.0041282	21.7317	5.45659
136.5	-9.73008	-1.28867	-0.689453	-0.429688	-0.570313	-0.420311	-0.191406	-0.0308609	-0.029686	-0.00976563	-0.259766		136.5	-5.0672	-0.719147	-0.380859	0.0996094	0.461334	1.15976	1.50977	2.24023	2.86914	3.08203	2.8129		4.55	-0.0075997	-0.0040394	21.7483	5.45771
136.6	-9.74687	-1.28867	-0.689453	-0.429688	-0.570313	-0.420311	-0.201172	-0.0218735	-0.0390625	-0.00976563	-0.259766		136.6	-5.06726	-0.728516	-0.381256	0.0996094	0.470703	1.15039	1.50977	2.23047	2.86914	3.07227	2.82227		4.55333	-0.0077934	-0.0038979	21.765	5.45784
136.7	-9.74726	-1.28867	-0.679688	-0.430077	-0.570313	-0.420311	-0.191406	-0.03125	-0.0390625	-0.00976563	-0.259377		136.7	-5.06915	-0.728516	-0.390625	0.0996094	0.470703	1.15039	1.5	2.23047	2.86914	3.07227	2.82227		4.55667	-0.0078024	-0.0040392	21.7817	5.45832
136.8	-9.75711	-1.28906	-0.679688	-0.439453	-0.570313	-0.420311	-0.191795	-0.0214844	-0.0390625	-0.00976563	-0.25		136.8	-5.06915	-0.728516	-0.390625	0.0996094	0.470703	1.14102	1.5	2.23047	2.86874	3.07181	2.81015		4.56	-0.0080519	-0.0039986	21.7983	5.45878
136.9	-9.75859	-1.28867	-0.679688	-0.429688	-0.558594	-0.420311	-0.201172	-0.0214844	-0.0394516	-0.00976563	-0.25		136.9	-5.0676	-0.728973	-0.380859	0.0996094	0.470703	1.15039	1.5	2.23047	2.85938	3.06055	2.80078		4.56333	-0.0081052	-0.0039573	21.815	5.45934
137	-9.75898	-1.28906	-0.679688	-0.429688	-0.558594	-0.4207	-0.201172	-0.0214844	-0.0488281	-0.00976563	-0.259766		137	-5.07697	-0.740234	-0.380859	0.111328	0.470703	1.15039	1.5	2.23047	2.85938	3.05124	2.80078		4.56667	-0.0080626	-0.0040175	21.8317	5.4598
137.1	-9.75859	-1.29844	-0.669922	-0.429688	-0.570313	-0.430077	-0.201172	-0.0218735	-0.0492172	-0.0101547	-0.259766		137.1	-5.08673	-0.740234	-0.380859	0.111328	0.470703	1.14999	1.50937	2.23087	2.85938	3.0625	2.80078		4.57	-0.0082481	-0.0039478	21.8483	5.46031
137.2	-9.75898	-1.28867	-0.670311	-0.419922	-0.570313	-0.430077	-0.201172	-0.0214844	-0.0585938	-0.0195313	-0.259766		137.2	-5.08673	-0.730865	-0.381256	0.110931	0.460938	1.14063	1.5	2.23984	2.85938	3.06204	2.80078		4.57333	-0.0083632	-0.0039275	21.865	5.46052
137.3	-9.77859	-1.28906	-0.679688	-0.419922	-0.570702	-0.430077	-0.201561	-0.03125	-0.0585938	-0.0078125	-0.269531		137.3	-5.08673	-0.75	-0.390625	0.101563	0.470703	1.14063	1.5	2.23047	2.85938	3.05078	2.80078		4.57667	-0.0085237	-0.0036692	21.8817	5.46069
137.4	-9.77851	-1.29883	-0.679688	-0.420387	-0.580078	-0.430542	-0.210938	-0.03125	-0.0585938	-0.0078125	-0.269531		137.4	-5.08679	-0.740631	-0.378906	0.101563	0.470306	1.14063	1.49023	2.23047	2.84961	3.05078	2.79102		4.58	-0.0082596	-0.0036915	21.8983	5.46185
137.5	-9.78789	-1.3082	-0.679688	-0.431641	-0.568359	-0.441795	-0.210938	-0.03125	-0.0585938	-0.00827789	-0.269531		137.5	-5.07932	-0.75	-0.379303	0.101563	0.460938	1.14063	1.49023	2.2207	2.84961	3.05078	2.79141		4.58333	-0.0081755	-0.0036954	21.915	5.46299
137.6	-9.77851	-1.3082	-0.669922	-0.431641	-0.56797	-0.43203	-0.210938	-0.0316391	-0.0589828	-0.0195313	-0.259766		137.6	-5.09845	-0.750397	-0.388672	0.0898438	0.460938	1.14063	1.49023	2.2207	2.84961	3.03906	2.80038		4.58667	-0.0080087	-0.0035892	21.9317	5.46297
137.7	-9.78836	-1.3082	-0.670387	-0.431641	-0.558983	-0.43203	-0.210938	-0.03125	-0.0683594	-0.0199203	-0.269531		137.7	-5.09885	-0.759766	-0.378906	0.0898438	0.460938	1.14063	1.48047	2.23047	2.84961	3.03906	2.78165		4.59	-0.0081017	-0.0036429	21.9483	5.4635
137.8	-9.79961	-1.30859	-0.681641	-0.431641	-0.568359	-0.422264	-0.210938	-0.03125	-0.0687485	-0.0292969	-0.269531		137.8	-5.10666	-0.750397	-0.378906	0.101563	0.460938	1.14063	1.48047	2.23047	2.83789	3.03906	2.79062		4.59333	-0.0078344	-0.0036957	21.965	5.46374
137.9	-9.79961	-1.31797	-0.672264	-0.431641	-0.568359	-0.422264	-0.220703	-0.03125	-0.078125	-0.0292969	-0.269531		137.9	-5.11609	-0.759766	-0.378906	0.101563	0.460938	1.14063	1.48047	2.23007	2.83789	3.0293	2.78165		4.59667	-0.0078156	-0.0038831	21.9817	5.46438
138	-9.79804	-1.31797	-0.681641	-0.422264	-0.568359	-0.422264	-0.220703	-0.03125	-0.078125	-0.0195313	-0.269531		138	-5.10861	-0.759766	-0.378906	0.101563	0.460938	1.14023	1.48007	2.2207	2.83789	3.0293	2.79102		4.6	-0.0077523	-0.0037215	21.9983	5.465
138.1	-9.80781	-1.31836	-0.68203	-0.421875	-0.568359	-0.422264	-0.220703	-0.0410156	-0.0683594	-0.0195313	-0.269531		138.1	-5.11798	-0.760162	-0.369537	0.101105	0.460938	1.14063	1.4707	2.23047	2.83789	3.0293	2.79062		4.60333	-0.0077546	-0.0037829	22.015	5.46535
138.2	-9.81718	-1.32774	-0.691406	-0.422264	-0.568359	-0.412888	-0.220703	-0.03125	-0.0683594	-0.0195313	-0.26992		138.2	-5.11798	-0.769531	-0.378906	0.0898438	0.460938	1.14102	1.4707	2.2207	2.82813	3.01953	2.77188		4.60667	-0.0077988	-0.0037808	22.0317	5.46552
138.3	-9.80789	-1.32774	-0.680077	-0.431641	-0.568359	-0.422264	-0.221092	-0.0410156	-0.0687485	-0.0199203	-0.279297		138.3	-5.11798	-0.759766	-0.378906	0.0898438	0.470306	1.14999	1.4707	2.22031	2.82773	3.0293	2.78125		4.61	-0.0076198	-0.0035655	22.0483	5.46624
138.4	-9.81914	-1.3282	-0.689453	-0.422264	-0.568359	-0.422264	-0.23008	-0.0410156	-0.078125	-0.0292969	-0.290627		138.4	-5.10822	-0.760162	-0.378906	0.0898438	0.460938	1.14063	1.4707	2.21094	2.81836	3.01953	2.77148		4.61333	-0.007847	-0.0036587	22.065	5.46679
138.5	-9.81953	-1.33945	-0.689453	-0.431641	-0.568359	-0.412888	-0.221092	-0.03125	-0.078125	-0.0289078	-0.28125		138.5	-5.10626	-0.769531	-0.379303	0.089447	0.460938	1.14063	1.4707	2.20157	2.81836	3.01953	2.77148		4.61667	-0.0077025	-0.0035703	22.0817	5.46767
138.6	-9.8289	-1.33945	-0.689842	-0.43203	-0.568359	-0.422264	-0.230469	-0.03125	-0.0687485	-0.0195313	-0.28125		138.6	-5.11609	-0.769531	-0.388672	0.0800781	0.460938	1.14063	1.4707	2.21054	2.81836	3.01953	2.77148		4.62	-0.007785	-0.0037287	22.0983	5.46817
138.7	-9.82734	-1.33945	-0.699608	-0.431641	-0.568359	-0.422264	-0.230469	-0.03125	-0.0878906	-0.0195313	-0.28125		138.7	-5.10822	-0.769928	-0.388672	0.0800781	0.46048	1.15039	1.4707	2.20117	2.81796	3.01913	2.77148		4.62333	-0.0078482	-0.0035896	22.115	5.46826
138.8	-9.82656	-1.33945	-0.699608	-0.431641	-0.558594	-0.422264	-0.230469	-0.0316391	-0.078125	-0.0195313	-0.28125		138.8	-5.10822	-0.767578	-0.378906	0.0800781	0.449219	1.15039	1.4707	2.20157	2.80859	3	2.77148		4.62667	-0.0078746	-0.0036901	22.1317	5.46921
138.9	-9.81766	-1.33008	-0.708984	-0.43203	-0.558983	-0.422264	-0.230469	-0.0410156	-0.078125	-0.0195313	-0.28125		138.9	-5.10861	-0.767578	-0.379303	0.0800781	0.449219	1.15039	1.4707	2.20078	2.8082	3	2.76172		4.63	-0.007678	-0.0036883	22.1483	5.46963
139	-9.8289	-1.33945	-0.708984	-0.431641	-0.568359	-0.410545	-0.230469	-0.03125	-0.078125	-0.0195313	-0.291016		139	-5.11798	-0.757813	-0.388672	0.0800781	0.449219	1.15039	1.4707	2.19141	2.79883	3	2.76172		4.63333	-0.0076642	-0.0035637	22.165	5.47011
139.1	-9.81953	-1.33945	-0.699219	-0.431641	-0.568359	-0.410934	-0.230858	-0.03125	-0.0785904	-0.0195313	-0.291016		139.1	-5.12775	-0.75827	-0.388672	0.0796814	0.460938	1.14023	1.45853	2.19141	2.79883	3	2.76172		4.63667	-0.0077003	-0.0035146	22.1817	5.47103
139.2	-9.8289	-1.33945	-0.699608	-0.431641	-0.568359	-0.420311	-0.240234	-0.03125	-0.0898438	-0.0199203	-0.291016		139.2	-5.12775	-0.769531	-0.378906	0.0703125	0.460938	1.13086	1.44727	2.19141	2.78906	2.99023	2.76172		4.64	-0.0075991	-0.0034658	22.1983	5.47117
139.3	-9.81718	-1.33945	-0.708984	-0.43203	-0.568359	-0.420311	-0.239845	-0.03125	-0.0898438	-0.0292969	-0.290627		139.3	-5.11603	-0.769928	-0.379303	0.0703125	0.460541	1.14063	1.44727	2.19141	2.78906	2.99023	2.75195		4.64333	-0.0074872	-0.0034513	22.215	5.47212
139.4	-9.81757	-1.33945	-0.709373	-0.431641	-0.568359	-0.410545	-0.230858	-0.03125	-0.0898438	-0.0292969	-0.291016		139.4	-5.12585	-0.779297	-0.388672	0.0703125	0.451172	1.14063	1.44727	2.19141	2.78906	2.99023	2.75195		4.64667	-0.0073908	-0.0032574	22.2317	5.4724
139.5	-9.82703	-1.33984	-0.71875	-0.431641	-0.568359	-0.410934	-0.240234	-0.03125	-0.0800781	-0.0195313	-0.291016		139.5	-5.12775	-0.769531	-0.388672	0.0703125	0.451172	1.14063	1.44727	2.19141	2.7793	2.99023	2.75235		4.65	-0.0074886	-0.0032995	22.2483	5.47288
139.6	-9.8289	-1.33945	-0.71875	-0.43203	-0.558594	-0.430077	-0.240234	-0.0316391	-0.0898438	-0.0195313	-0.291016		139.6	-5.12814	-0.769531	-0.379364	0.0703125	0.460541	1.14063	1.44727	2.19141	2.7793	2.98047	2.75195		4.65333	-0.0076043	-0.0033152	22.265	5.47377
139.7	-9.8289	-1.33945	-0.70945	-0.441406	-0.558594	-0.4207	-0.2407	-0.0410156	-0.0902328	-0.029686	-0.291016		139.7	-5.14728	-0.769531	-0.390167	0.0699158	0.451172	1.14063	1.45859	2.19141	2.7793	2.98007	2.75195		4.65667	-0.0074888	-0.0033156	22.2817	5.47404
139.8	-9.83906	-1.33945	-0.720703	-0.430153	-0.558594	-0.430077	-0.251953	-0.03125	-0.0898438	-0.0390625	-0.291016		139.8	-5.14728	-0.769531	-0.379364	0.0703125	0.451172	1.15039	1.44922	2.19141	2.7789	2.9707	2.74219		4.66	-0.0074631	-0.003416	22.2983	5.47438
139.9	-9.84882	-1.33984	-0.710938	-0.441406	-0.558594	-0.430077	-0.251953	-0.03125	-0.0898438	-0.0390625	-0.300781		139.9	-5.14767	-0.769928	-0.390625	0.0605469	0.451172	1.15039	1.44922	2.17969	2.76953	2.96094	2.74219		4.66333	-0.0074552	-0.0034506	22.315	5.47528
140	-9.84843	-1.34922	-0.711327	-0.441406	-0.558594	-0.430077	-0.251953	-0.0316391	-0.0898438	-0.0390625	-0.300781		140	-5.1571	-0.779297	-0.390625	0.0605469	0.450775	1.14999	1.44922	2.17929	2.75977	2.96094	2.74219		4.66667	-0.007487	-0.0035937	22.3317	5.47585
140.1	-9.85867	-1.34922	-0.720703	-0.441406	-0.558983	-0.430077	-0.251953	-0.0406265	-0.0898438	-0.0390625	-0.300781		140.1	-5.1586	-0.779297	-0.390625	0.0605469	0.441406	1.14102	1.44922	2.16055	2.75977	2.96094	2.73047		4.67	-0.0073309	-0.0036315	22.3483	5.47627
140.2	-9.86797	-1.34961	-0.710938	-0.431641	-0.568359	-0.430466	-0.251953	-0.0316391	-0.0898438	-0.0386734	-0.300781		140.2	-5.15939	-0.779297	-0.390625	0.0703125	0.451172	1.14999	1.44922	2.16953	2.75977	2.96094	2.73047		4.67333	-0.0072586	-0.0036435	22.365	5.47689
140.3	-9.86797	-1.35899	-0.710938	-0.431641	-0.568359	-0.439842	-0.251953	-0.0406265	-0.0902328	-0.0292969	-0.300781		140.3	-5.16837	-0.779694	-0.391022	0.0699158	0.451172	1.14063	1.44882	2.16016	2.75937	2.95117	2.73007		4.67667	-0.0073415	-0.0036287	22.3817	5.47745
140.4	-9.86797	-1.34922	-0.701561	-0.431641	-0.568359	-0.430077	-0.251953	-0.03125	-0.0996094	-0.0292969	-0.300781		140.4	-5.15704	-0.789063	-0.390625	0.0605469	0.451172	1.14063	1.42773	2.15039	2.75	2.96094	2.7211		4.68	-0.0072829	-0.0033368	22.3983	5.47819
140.5	-9.86835	-1.34961	-0.710938	-0.431641	-0.558594	-0.430077	-0.251953	-0.0316391	-0.0996094	-0.0292969	-0.300392		140.5	-5.16681	-0.789063	-0.390625	0.0605469	0.451172	1.14063	1.42773	2.15039	2.75	2.95117	2.73047		4.68333	-0.0073199	-0.0032225	22.415	5.47868
140.6	-9.87773	-1.35899	-0.711327	-0.431641	-0.558594	-0.430077	-0.261719	-0.0410156	-0.0996094	-0.0390625	-0.291016		140.6	-5.16681	-0.779297	-0.390625	0.0605469	0.451172	1.15039	1.42773	2.15039	2.74023	2.95078	2.73047		4.68667	-0.0074606	-0.003201	22.4317	5.47933
140.7	-9.86797	-1.35938	-0.710938	-0.43203	-0.558594	-0.430466	-0.262108	-0.03125	-0.0996094	-0.0390625	-0.291016		140.7	-5.17697	-0.789063	-0.380859	0.0605469	0.451172	1.14999	1.42773	2.15039	2.74023	2.94141	2.73047		4.69	-0.0077248	-0.0031308	22.4483	5.47963
140.8	-9.87781	-1.36875	-0.711327	-0.441406	-0.558594	-0.430077	-0.271484	-0.03125	-0.0999985	-0.0292969	-0.291016		140.8	-5.1864	-0.789459	-0.380859	0.0605469	0.460541	1.13086	1.42734	2.15039	2.74023	2.92969	2.7207		4.69333	-0.0076766	-0.003167	22.465	5.48051
140.9	-9.87968	-1.35899	-0.720703	-0.441406	-0.549217	-0.430077	-0.271484	-0.03125	-0.109375	-0.0390625	-0.300781		140.9	-5.18829	-0.789063	-0.381256	0.0601501	0.451172	1.13086	1.41797	2.14999	2.74023	2.92969	2.7207		4.69667	-0.0077408	-0.0031662	22.4817	5.48069
141	-9.87812	-1.35938	-0.720703	-0.441406	-0.558594	-0.430466	-0.271484	-0.0410156	-0.109375	-0.0390625	-0.300781		141	-5.18829	-0.789063	-0.378906	0.0601501	0.451172	1.13086	1.41757	2.14063	2.74023	2.92969	2.7207		4.7	-0.0077799	-0.003235	22.4983	5.4815
141.1	-9.87773	-1.36875	-0.709373	-0.441795	-0.558594	-0.439842	-0.271484	-0.03125	-0.109764	-0.0390625	-0.300781		141.1	-5.18829	-0.789063	-0.379303	0.0507813	0.451172	1.13046	1.4082	2.14063	2.74023	2.92969	2.71133		4.70333	-0.0076978	-0.0033186	22.515	5.48227
141.2	-9.8875	-1.35703	-0.71875	-0.451172	-0.558983	-0.430077	-0.271484	-0.03125	-0.128906	-0.0390625	-0.300781		141.2	-5.18829	-0.789063	-0.388672	0.0507813	0.451172	1.12109	1.4082	2.14063	2.74023	2.92969	2.7207		4.70667	-0.007575	-0.0032119	22.5317	5.48195
141.3	-9.87812	-1.3575	-0.71875	-0.451172	-0.558594	-0.430542	-0.271484	-0.0410156	-0.128906	-0.0503922	-0.300781		141.3	-5.18829	-0.789459	-0.378906	0.0507813	0.451172	1.12109	1.40781	2.14063	2.74023	2.92969	2.7207		4.71	-0.0075438	-0.0030901	22.5483	5.48339
141.4	-9.89734	-1.36875	-0.708984	-0.441406	-0.558594	-0.441795	-0.271484	-0.0410156	-0.129295	-0.0410156	-0.300781		141.4	-5.18869	-0.789063	-0.379303	0.0507813	0.451172	1.12109	1.41016	2.13086	2.74023	2.92929	2.71094		4.71333	-0.0075351	-0.0029609	22.565	5.48351
141.5	-9.89922	-1.35899	-0.708984	-0.441795	-0.558594	-0.442184	-0.271484	-0.041481	-0.128906	-0.0414047	-0.300781		141.5	-5.20782	-0.789063	-0.388672	0.0507813	0.450775	1.1207	1.39844	2.13086	2.73984	2.92032	2.71133		4.71667	-0.0077114	-0.0031384	22.5817	5.48463
141.6	-9.89883	-1.35938	-0.708984	-0.451172	-0.558594	-0.451561	-0.271873	-0.0527344	-0.128906	-0.0507813	-0.300781		141.6	-5.20547	-0.779297	-0.388672	0.0507813	0.441406	1.11133	1.41016	2.13086	2.7207	2.91992	2.7207		4.72	-0.0077354	-0.0032796	22.5983	5.48468
141.7	-9.8996	-1.36875	-0.709373	-0.460938	-0.549294	-0.451561	-0.271484	-0.0429688	-0.128906	-0.0507813	-0.300781		141.7	-5.19656	-0.779694	-0.388672	0.0507813	0.441406	1.11133	1.40976	2.13086	2.7207	2.91992	2.71094		4.72333	-0.007739	-0.0032401	22.615	5.48561
141.8	-9.90898	-1.36914	-0.71875	-0.451172	-0.560547	-0.441795	-0.271484	-0.0429688	-0.128906	-0.0507813	-0.310547		141.8	-5.20782	-0.779297	-0.389069	0.0507813	0.441406	1.11133	1.38867	2.13086	2.7207	2.91992	2.71094		4.72667	-0.0078149	-0.0032341	22.6317	5.48559
141.9	-9.90898	-1.37852	-0.719139	-0.451172	-0.550781	-0.442184	-0.271484	-0.0429688	-0.128906	-0.0507813	-0.310547		141.9	-5.21759	-0.779297	-0.388672	0.0507813	0.441406	1.11133	1.38907	2.1304	2.7207	2.91016	2.71094		4.73	-0.0077636	-0.0033327	22.6483	5.48622
142	-9.90703	-1.36875	-0.728516	-0.451172	-0.55117	-0.451172	-0.271484	-0.0429688	-0.128906	-0.0507813	-0.310547		142	-5.21759	-0.769928	-0.378906	0.0503845	0.44101	1.11093	1.39844	2.11914	2.71094	2.91016	2.70157		4.73333	-0.0076926	-0.003421	22.665	5.48705
142.1	-9.90742	-1.36875	-0.71875	-0.451561	-0.560547	-0.441795	-0.271484	-0.0433578	-0.128906	-0.0507813	-0.310158		142.1	-5.21759	-0.779297	-0.378906	0.0410156	0.441406	1.10156	1.39844	2.11914	2.71094	2.90976	2.71094		4.73667	-0.0073584	-0.0032348	22.6817	5.48754
142.2	-9.91687	-1.36914	-0.719215	-0.460938	-0.560936	-0.441795	-0.271873	-0.0527344	-0.129295	-0.0605469	-0.300781		142.2	-5.21759	-0.767578	-0.378906	0.0507813	0.441406	1.10156	1.39804	2.10938	2.71054	2.89063	2.70117		4.74	-0.0074317	-0.0031992	22.6983	5.48795
142.3	-9.92851	-1.37852	-0.720703	-0.460938	-0.558594	-0.441795	-0.28125	-0.0527344	-0.138672	-0.0605469	-0.300781		142.3	-5.21759	-0.767578	-0.378906	0.0507813	0.44101	1.10156	1.38867	2.10938	2.70117	2.89063	2.70117		4.74333	-0.0077191	-0.0032496	22.715	5.48856
142.4	-9.92851	-1.37891	-0.721092	-0.460938	-0.558594	-0.442184	-0.281639	-0.0410156	-0.138672	-0.0605469	-0.300781		142.4	-5.21765	-0.757813	-0.369141	0.0507813	0.431641	1.10156	1.38867	2.10938	2.70117	2.89023	2.69141		4.74667	-0.0076875	-0.0034042	22.7317	5.48936
142.5	-9.9289	-1.38828	-0.730469	-0.460938	-0.558594	-0.451561	-0.291016	-0.0527344	-0.138672	-0.0605469	-0.300781		142.5	-5.22891	-0.75827	-0.369537	0.0507813	0.431641	1.10156	1.38867	2.10938	2.69141	2.88126	2.69141		4.75	-0.0077611	-0.00348	22.7483	5.49004
142.6	-9.93867	-1.38867	-0.730469	-0.460938	-0.549217	-0.451172	-0.291016	-0.0531235	-0.138672	-0.0605469	-0.300781		142.6	-5.21759	-0.769531	-0.378906	0.0503235	0.431641	1.10156	1.38867	2.10938	2.69141	2.89023	2.67969		4.75333	-0.0076964	-0.0034038	22.765	5.49022
142.7	-9.94804	-1.38789	-0.721092	-0.451561	-0.558594	-0.441795	-0.28125	-0.0507813	-0.138672	-0.0605469	-0.300781		142.7	-5.21759	-0.759766	-0.369141	0.0390625	0.431244	1.1011	1.38867	2.10938	2.69141	2.87109	2.67969		4.75667	-0.0078339	-0.003378	22.7817	5.49102
142.8	-9.94812	-1.37852	-0.730469	-0.460938	-0.558594	-0.432419	-0.28125	-0.0507813	-0.128906	-0.0605469	-0.310547		142.8	-5.21759	-0.759766	-0.369141	0.0390625	0.421875	1.08984	1.38828	2.10938	2.69141	2.87109	2.67038		4.76	-0.0076268	-0.0033151	22.7983	5.49152
142.9	-9.94843	-1.37891	-0.730469	-0.460938	-0.558594	-0.441795	-0.281639	-0.0507813	-0.138672	-0.060936	-0.300781		142.9	-5.21759	-0.759766	-0.369141	0.0390625	0.421875	1.08984	1.37891	2.09961	2.69141	2.86133	2.68164		4.76333	-0.0075509	-0.00334	22.815	5.4921
143	-9.95781	-1.38828	-0.721092	-0.460938	-0.558594	-0.441795	-0.291016	-0.0507813	-0.128906	-0.0699234	-0.300781		143	-5.21759	-0.759766	-0.369537	0.0386658	0.421875	1.08984	1.37891	2.09961	2.69141	2.86133	2.67188		4.76667	-0.0074502	-0.0033445	22.8317	5.49218
143.1	-9.95781	-1.38828	-0.730469	-0.460938	-0.548828	-0.441795	-0.291016	-0.0507813	-0.129295	-0.060936	-0.310547		143.1	-5.22736	-0.750397	-0.378906	0.0292969	0.421417	1.08984	1.37891	2.08945	2.69141	2.86133	2.67188		4.77	-0.00741	-0.0032768	22.8483	5.49345
143.2	-9.96796	-1.38828	-0.730469	-0.461327	-0.549217	-0.441795	-0.291016	-0.0507813	-0.138672	-0.0699234	-0.300781		143.2	-5.22781	-0.759766	-0.369141	0.0292969	0.410156	1.09921	1.37891	2.08008	2.67969	2.85156	2.66211		4.77333	-0.0074248	-0.0031949	22.865	5.49388
143.3	-9.96758	-1.38867	-0.730469	-0.470703	-0.558594	-0.43203	-0.28125	-0.0625	-0.138672	-0.0605469	-0.310547		143.3	-5.23907	-0.759766	-0.369141	0.0292969	0.410156	1.09024	1.37845	2.08008	2.67969	2.85156	2.66251		4.77667	-0.0072911	-0.0031938	22.8817	5.49465
143.4	-9.97781	-1.38828	-0.721092	-0.470703	-0.558983	-0.43203	-0.281639	-0.0507813	-0.138672	-0.0703125	-0.310547		143.4	-5.23907	-0.759766	-0.369141	0.0292969	0.410156	1.09921	1.36719	2.08008	2.67969	2.85156	2.67188		4.78	-0.0073257	-0.0031547	22.8983	5.49539
143.5	-9.98906	-1.38867	-0.730469	-0.470703	-0.568359	-0.43203	-0.28125	-0.0507813	-0.138672	-0.0703125	-0.310547		143.5	-5.23712	-0.759766	-0.369141	0.0390625	0.410156	1.08008	1.36719	2.08008	2.67969	2.85156	2.66211		4.78333	-0.0072082	-0.003049	22.915	5.49511
143.6	-9.98906	-1.38867	-0.730469	-0.460938	-0.558983	-0.43203	-0.28125	-0.0511703	-0.138672	-0.0703125	-0.310547		143.6	-5.23752	-0.759766	-0.359375	0.0390625	0.40976	1.08008	1.36719	2.08008	2.67969	2.85156	2.66251		4.78667	-0.0072554	-0.0027525	22.9317	5.4959
143.7	-9.98906	-1.39805	-0.730469	-0.461327	-0.568359	-0.43203	-0.271873	-0.0605469	-0.138672	-0.0703125	-0.310547		143.7	-5.24728	-0.750397	-0.359375	0.0386658	0.400391	1.08984	1.36719	2.08008	2.67969	2.8414	2.66211		4.79	-0.0073099	-0.0027162	22.9483	5.49708
143.8	-9.9875	-1.38875	-0.730469	-0.480469	-0.568359	-0.43203	-0.271484	-0.0605469	-0.138672	-0.0699234	-0.310547		143.8	-5.25665	-0.759766	-0.359833	0.0390625	0.410156	1.08984	1.36719	2.07031	2.67969	2.8418	2.65234		4.79333	-0.0071662	-0.0027188	22.965	5.4974
143.9	-10.0066	-1.4	-0.720703	-0.470703	-0.568748	-0.43203	-0.271484	-0.0605469	-0.139137	-0.0605469	-0.320313		143.9	-5.25671	-0.759766	-0.371094	0.0390625	0.410156	1.08945	1.36719	2.07031	2.67969	2.83203	2.65234		4.79667	-0.0071933	-0.002683	22.9817	5.49799
144	-9.99687	-1.4	-0.720703	-0.470703	-0.568359	-0.432419	-0.271484	-0.0605469	-0.150391	-0.0703125	-0.320313		144	-5.259	-0.759766	-0.359375	0.0386658	0.400391	1.08008	1.36719	2.07031	2.67969	2.83203	2.64258		4.8	-0.0072839	-0.0028008	22.9983	5.49854
144.1	-9.99734	-1.39063	-0.720703	-0.480469	-0.568359	-0.441795	-0.260231	-0.0605469	-0.150391	-0.0703125	-0.320702		144.1	-5.26877	-0.759766	-0.359375	0.0292969	0.399994	1.08008	1.36719	2.07031	2.67969	2.8418	2.64258		4.80333	-0.0073644	-0.0028165	23.015	5.49873
144.2	-9.99883	-1.4	-0.721092	-0.480469	-0.568359	-0.441795	-0.271484	-0.0511703	-0.150391	-0.0703125	-0.329689		144.2	-5.27814	-0.760162	-0.359375	0.0292969	0.400787	1.08008	1.36719	2.07031	2.67969	2.8418	2.64258		4.80667	-0.0072773	-0.0029829	23.0317	5.49997
144.3	-9.99921	-1.4	-0.730469	-0.480469	-0.568359	-0.441795	-0.271484	-0.0605469	-0.150391	-0.0703125	-0.320313		144.3	-5.27814	-0.769531	-0.359375	0.0292969	0.399994	1.08008	1.36719	2.07031	2.67969	2.8414	2.63086		4.81	-0.007283	-0.0029146	23.0483	5.50009
144.4	-10.0086	-1.38867	-0.730469	-0.480469	-0.568359	-0.441795	-0.271873	-0.0605469	-0.150391	-0.0703125	-0.320313		144.4	-5.27664	-0.759766	-0.359375	0.0292969	0.390625	1.08008	1.36719	2.07031	2.67969	2.82227	2.63086		4.81333	-0.0075126	-0.0030332	23.065	5.50084
144.5	-10.0086	-1.39844	-0.730469	-0.480934	-0.558983	-0.441795	-0.271484	-0.060936	-0.150391	-0.0703125	-0.320313		144.5	-5.2879	-0.760162	-0.359375	0.0292969	0.400391	1.07968	1.36719	2.07031	2.67969	2.8125	2.63086		4.81667	-0.0074928	-0.0029753	23.0817	5.50144
144.6	-10.0071	-1.40781	-0.730469	-0.492188	-0.568359	-0.441795	-0.271484	-0.0703125	-0.150391	-0.0800781	-0.320313		144.6	-5.27814	-0.769531	-0.359375	0.0390625	0.400391	1.07031	1.36719	2.07031	2.66992	2.8125	2.62109		4.82	-0.0073842	-0.0028762	23.0983	5.50205
144.7	-10.0086	-1.4082	-0.730858	-0.492188	-0.568359	-0.441795	-0.271873	-0.0703125	-0.150391	-0.0804672	-0.320313		144.7	-5.27853	-0.769531	-0.359375	0.0390625	0.399994	1.07031	1.37851	2.07031	2.66992	2.8125	2.62109		4.82333	-0.0072692	-0.0028944	23.115	5.50257
144.8	-10.009	-1.41758	-0.740234	-0.492188	-0.568359	-0.441795	-0.28125	-0.0707016	-0.15078	-0.0898438	-0.319847		144.8	-5.27853	-0.760162	-0.359772	0.0390625	0.390625	1.06992	1.36914	2.07031	2.66992	2.8125	2.61133		4.82667	-0.0073511	-0.0028152	23.1317	5.50324
144.9	-10.0187	-1.4082	-0.740234	-0.492188	-0.568825	-0.442184	-0.28125	-0.0800781	-0.160156	-0.0898438	-0.318359		144.9	-5.2879	-0.769531	-0.369141	0.0390625	0.390625	1.06055	1.36914	2.06992	2.66055	2.80078	2.61133		4.83	-0.0072635	-0.0027993	23.1483	5.50351
145	-10.0285	-1.41758	-0.730858	-0.492577	-0.580078	-0.451561	-0.271484	-0.0800781	-0.160156	-0.0898438	-0.308594		145	-5.28601	-0.769531	-0.369141	0.0386658	0.399994	1.06055	1.36914	2.06055	2.66992	2.80078	2.60196		4.83333	-0.0071103	-0.0026684	23.165	5.5044
145.1	-10.0286	-1.4082	-0.740234	-0.501953	-0.580078	-0.451561	-0.271484	-0.0898438	-0.160156	-0.0898438	-0.308594		145.1	-5.27853	-0.769531	-0.369141	0.0296936	0.380859	1.06055	1.36874	2.06055	2.66992	2.80078	2.61133		4.83667	-0.0072143	-0.002812	23.1817	5.50488
145.2	-10.0383	-1.41758	-0.740234	-0.492188	-0.580078	-0.451561	-0.271873	-0.0902328	-0.160156	-0.0898438	-0.308594		145.2	-5.2879	-0.760162	-0.359772	0.0484314	0.380859	1.06055	1.35938	2.06055	2.66992	2.79102	2.61133		4.84	-0.0072795	-0.0030845	23.1983	5.50544
145.3	-10.048	-1.41758	-0.740234	-0.492188	-0.580078	-0.451561	-0.28125	-0.0996094	-0.160156	-0.0996094	-0.309059		145.3	-5.2879	-0.757813	-0.378906	0.0390625	0.380859	1.07031	1.35898	2.06055	2.66016	2.79102	2.61133		4.84333	-0.0072203	-0.0030614	23.215	5.50568
145.4	-10.048	-1.41797	-0.7407	-0.492188	-0.570313	-0.451561	-0.281639	-0.0898438	-0.150391	-0.0996094	-0.320313		145.4	-5.27853	-0.758209	-0.369141	0.0390625	0.380463	1.06992	1.34961	2.06055	2.66992	2.79102	2.61093		4.84667	-0.0071182	-0.0031175	23.2317	5.50611
145.5	-10.0481	-1.42735	-0.740234	-0.492188	-0.570313	-0.451561	-0.28125	-0.0898438	-0.150391	-0.0996094	-0.319847		145.5	-5.29807	-0.767578	-0.369141	0.0386658	0.37149	1.06055	1.34961	2.06055	2.66016	2.79102	2.60156		4.85	-0.0071531	-0.0032488	23.2483	5.50728
145.6	-10.0602	-1.42735	-0.740234	-0.492188	-0.570313	-0.439842	-0.271484	-0.100075	-0.150391	-0.109375	-0.318359		145.6	-5.3075	-0.767578	-0.369141	0.0292969	0.380463	1.06055	1.35898	2.04883	2.66016	2.78079	2.60156		4.85333	-0.0072165	-0.003319	23.265	5.5074
145.7	-10.0672	-1.42781	-0.730469	-0.492188	-0.570313	-0.439842	-0.271484	-0.101563	-0.150391	-0.109375	-0.318825		145.7	-5.30743	-0.767975	-0.369141	0.0292969	0.371094	1.05078	1.33984	2.04843	2.66016	2.76999	2.5918		4.85667	-0.0069516	-0.0031157	23.2817	5.50802
145.8	-10.0578	-1.4293	-0.730469	-0.492188	-0.570313	-0.439453	-0.271873	-0.101563	-0.150391	-0.109375	-0.320313		145.8	-5.30743	-0.777344	-0.369537	0.0296936	0.371094	1.06055	1.33984	2.03906	2.66016	2.78125	2.59219		4.86	-0.0067451	-0.0027868	23.2983	5.50872
145.9	-10.0579	-1.4293	-0.730469	-0.492577	-0.570313	-0.430077	-0.271484	-0.101563	-0.150391	-0.109375	-0.330078		145.9	-5.30783	-0.777344	-0.378906	0.0386658	0.380859	1.05038	1.33984	2.03906	2.66016	2.78079	2.60156		4.86333	-0.0067466	-0.0027251	23.315	5.50907
146	-10.0695	-1.4293	-0.730858	-0.492188	-0.570313	-0.430077	-0.271484	-0.101563	-0.150391	-0.109375	-0.330078		146	-5.3172	-0.767578	-0.369141	0.0410156	0.380463	1.05078	1.33945	2.0293	2.65039	2.7793	2.60156		4.86667	-0.0065352	-0.0026565	23.3317	5.51
146.1	-10.0793	-1.41953	-0.740234	-0.492577	-0.570313	-0.430077	-0.271873	-0.101563	-0.150391	-0.109375	-0.329613		146.1	-5.3172	-0.768036	-0.369141	0.0410156	0.371094	1.04102	1.33008	2.03906	2.65039	2.76953	2.60156		4.87	-0.0063843	-0.0025435	23.3483	5.50989
146.2	-10.0891	-1.41953	-0.740234	-0.501953	-0.570702	-0.430466	-0.271484	-0.101563	-0.150391	-0.109375	-0.318825		146.2	-5.31766	-0.779297	-0.369537	0.0406189	0.371094	1.04102	1.33008	2.03906	2.64063	2.76953	2.60156		4.87333	-0.0064568	-0.0023535	23.365	5.51108
146.3	-10.0872	-1.41992	-0.740234	-0.502342	-0.580078	-0.439842	-0.271484	-0.101563	-0.150002	-0.109375	-0.329613		146.3	-5.31915	-0.779297	-0.378906	0.03125	0.371094	1.04102	1.33008	2.03906	2.64063	2.76999	2.5918		4.87667	-0.0064137	-0.0023681	23.3817	5.51151
146.4	-10.0984	-1.41992	-0.740234	-0.511719	-0.570313	-0.439453	-0.271873	-0.101952	-0.150391	-0.109375	-0.318359		146.4	-5.31915	-0.769531	-0.378906	0.03125	0.370697	1.04102	1.33008	2.03867	2.64102	2.77103	2.5918		4.88	-0.0064609	-0.002252	23.3983	5.51203
146.5	-10.0887	-1.4293	-0.740623	-0.511719	-0.569923	-0.420311	-0.280861	-0.111328	-0.150391	-0.109375	-0.318359		146.5	-5.3172	-0.769928	-0.378906	0.0308533	0.361328	1.04062	1.33008	2.0293	2.64063	2.76022	2.5918		4.88333	-0.0064042	-0.0022364	23.415	5.51246
146.6	-10.0891	-1.4293	-0.749611	-0.501953	-0.560547	-0.420311	-0.271873	-0.111328	-0.150391	-0.109375	-0.318359		146.6	-5.3176	-0.779297	-0.369141	0.03125	0.361328	1.04102	1.32968	2.01953	2.64063	2.76172	2.5918		4.88667	-0.006629	-0.0021736	23.4317	5.51258
146.7	-10.0988	-1.41992	-0.740623	-0.502342	-0.560547	-0.420311	-0.271484	-0.111328	-0.150391	-0.109764	-0.330078		146.7	-5.32697	-0.769531	-0.369141	0.03125	0.361328	1.03125	1.32031	2.01953	2.64063	2.75195	2.5918		4.89	-0.0066277	-0.0023613	23.4483	5.51427
146.8	-10.1086	-1.4293	-0.75	-0.511719	-0.560547	-0.4207	-0.28125	-0.111328	-0.149925	-0.119141	-0.330078		146.8	-5.32742	-0.769531	-0.369141	0.03125	0.361328	1.03125	1.32031	2.01953	2.64063	2.75195	2.58203		4.89333	-0.0066	-0.0025748	23.465	5.51423
146.9	-10.1067	-1.42969	-0.75	-0.511719	-0.560547	-0.439453	-0.271484	-0.111717	-0.138672	-0.119141	-0.330078		146.9	-5.32892	-0.769531	-0.369141	0.03125	0.361328	1.03125	1.32031	2.01993	2.64023	2.75195	2.58203		4.89667	-0.0067343	-0.0025766	23.4817	5.51499
147	-10.1184	-1.43906	-0.740234	-0.511719	-0.560547	-0.430077	-0.271484	-0.111328	-0.138672	-0.119141	-0.330078		147	-5.32892	-0.769531	-0.369141	0.03125	0.36087	1.03125	1.32031	2.0293	2.62109	2.75195	2.58203		4.9	-0.0067227	-0.0027163	23.4983	5.51564
147.1	-10.1281	-1.43906	-0.740234	-0.501953	-0.560547	-0.430077	-0.271484	-0.111328	-0.138672	-0.119141	-0.330078		147.1	-5.32932	-0.769531	-0.359375	0.03125	0.349609	1.03125	1.32031	2.03906	2.62109	2.74219	2.58203		4.90333	-0.0066086	-0.0027896	23.515	5.51574
147.2	-10.1379	-1.43906	-0.740234	-0.501953	-0.548828	-0.430466	-0.271873	-0.111717	-0.138672	-0.119141	-0.330078		147.2	-5.33673	-0.769531	-0.359375	0.03125	0.359375	1.03125	1.32031	2.03906	2.62109	2.74219	2.57187		4.90667	-0.0066459	-0.0026946	23.5317	5.51626
147.3	-10.1477	-1.43945	-0.740234	-0.501953	-0.548828	-0.439842	-0.280861	-0.121094	-0.138283	-0.119141	-0.330078		147.3	-5.33673	-0.769928	-0.359772	0.0308533	0.359375	1.03125	1.32968	2.03906	2.62109	2.74219	2.5625		4.91	-0.0067337	-0.0025453	23.5483	5.51699
147.4	-10.1594	-1.43906	-0.740234	-0.490234	-0.560547	-0.429688	-0.271484	-0.121094	-0.138672	-0.119141	-0.330078		147.4	-5.33673	-0.769531	-0.369141	0.0214844	0.359375	1.03125	1.31055	2.03867	2.62109	2.74219	2.5625		4.91333	-0.0065491	-0.002414	23.565	5.51748
147.5	-10.159	-1.43945	-0.740623	-0.490234	-0.548828	-0.420311	-0.271484	-0.121094	-0.138672	-0.119141	-0.329689		147.5	-5.33719	-0.769531	-0.369141	0.0214844	0.358978	1.04102	1.31055	2.0293	2.62109	2.73242	2.55313		4.91667	-0.0065758	-0.0024151	23.5817	5.518
147.6	-10.1574	-1.44883	-0.75	-0.490234	-0.548828	-0.420311	-0.271484	-0.121094	-0.138672	-0.119141	-0.330467		147.6	-5.34805	-0.769531	-0.359375	0.0210266	0.361328	1.03079	1.32031	2.0293	2.62109	2.73242	2.57227		4.92	-0.0067333	-0.0023316	23.5983	5.51921
147.7	-10.1575	-1.44922	-0.75	-0.490623	-0.560547	-0.420311	-0.271873	-0.121094	-0.128906	-0.119141	-0.339844		147.7	-5.33868	-0.769531	-0.359375	0.00976563	0.361328	1.0293	1.32031	2.0289	2.62109	2.73196	2.5625		4.92333	-0.0070696	-0.0023059	23.615	5.51879
147.8	-10.1594	-1.4586	-0.75	-0.490234	-0.548363	-0.4207	-0.28125	-0.121094	-0.128906	-0.119141	-0.349609		147.8	-5.34845	-0.769531	-0.359772	0.00976563	0.361328	1.0293	1.31055	2.01953	2.60977	2.7207	2.5625		4.92667	-0.0069814	-0.0024564	23.6317	5.51981
147.9	-10.1687	-1.44688	-0.740234	-0.490234	-0.537575	-0.430077	-0.291016	-0.121094	-0.139061	-0.119141	-0.349609		147.9	-5.33868	-0.769531	-0.369141	0.0191345	0.361328	1.0293	1.32031	2.01953	2.61914	2.70898	2.5625		4.93	-0.0069172	-0.0023813	23.6483	5.52062
148	-10.1594	-1.44734	-0.740234	-0.490234	-0.560081	-0.420311	-0.28125	-0.131248	-0.138283	-0.119141	-0.34922		148	-5.33713	-0.759766	-0.369141	0.00976563	0.360931	1.0293	1.31992	2.01953	2.61874	2.70898	2.5625		4.93333	-0.0069559	-0.0023629	23.665	5.52119
148.1	-10.1695	-1.4586	-0.740234	-0.490623	-0.548828	-0.420311	-0.28125	-0.130859	-0.138672	-0.119141	-0.339844		148.1	-5.3465	-0.759766	-0.369141	0.00976563	0.361328	1.0293	1.31055	2.01913	2.59961	2.70898	2.5625		4.93667	-0.0069271	-0.0024316	23.6817	5.52168
148.2	-10.1864	-1.44883	-0.75	-0.5	-0.549294	-0.420311	-0.291016	-0.130859	-0.138672	-0.119141	-0.339844		148.2	-5.3465	-0.759766	-0.369141	0.00976563	0.361328	1.0293	1.31055	2.00977	2.59961	2.69922	2.5625		4.94	-0.0067763	-0.0025733	23.6983	5.52161
148.3	-10.1789	-1.44922	-0.740234	-0.5	-0.548828	-0.420311	-0.291016	-0.130859	-0.138672	-0.119141	-0.339844		148.3	-5.34656	-0.760162	-0.369141	0.00976563	0.361328	1.0293	1.31055	2.00977	2.60001	2.69968	2.5625		4.94333	-0.0065676	-0.002518	23.715	5.52328
148.4	-10.1883	-1.4586	-0.740234	-0.490623	-0.548828	-0.4207	-0.291016	-0.131248	-0.138672	-0.119141	-0.349609		148.4	-5.34845	-0.769531	-0.369141	0.00976563	0.361328	1.0293	1.31055	2.00977	2.59961	2.70117	2.5625		4.94667	-0.0064516	-0.0024012	23.7317	5.52343
148.5	-10.1887	-1.44922	-0.740623	-0.5	-0.548828	-0.430077	-0.28125	-0.140625	-0.138672	-0.119141	-0.339844		148.5	-5.34885	-0.769531	-0.369537	0.0195313	0.361328	1.0293	1.31055	2.00937	2.59961	2.70117	2.5625		4.95	-0.0063713	-0.0022952	23.7483	5.5237
148.6	-10.198	-1.4586	-0.75	-0.5	-0.548828	-0.430077	-0.28125	-0.140625	-0.138672	-0.119141	-0.339844		148.6	-5.35822	-0.769531	-0.378906	0.0191345	0.361328	1.0289	1.31055	2	2.58984	2.70117	2.5625		4.95333	-0.0062957	-0.0022803	23.765	5.52439
148.7	-10.1985	-1.4586	-0.740234	-0.5	-0.548828	-0.430077	-0.28125	-0.140625	-0.138672	-0.119141	-0.339844		148.7	-5.35822	-0.769928	-0.378906	0.00976563	0.371094	1.01953	1.31009	1.99954	2.58984	2.70117	2.5625		4.95667	-0.0063496	-0.0021125	23.7817	5.52535
148.8	-10.2098	-1.44922	-0.740623	-0.5	-0.548828	-0.420311	-0.28125	-0.140625	-0.148438	-0.11953	-0.349609		148.8	-5.35822	-0.779297	-0.378906	0.00976563	0.371094	1.03125	1.29883	1.98828	2.58984	2.70071	2.5625		4.96	-0.0063052	-0.0019816	23.7983	5.52583
148.9	-10.2078	-1.4586	-0.75	-0.5	-0.549217	-0.420311	-0.28125	-0.141014	-0.148438	-0.128906	-0.34922		148.9	-5.3465	-0.779297	-0.378906	0.00976563	0.371094	1.03125	1.29883	1.98828	2.58008	2.67969	2.55078		4.96333	-0.0063028	-0.0020007	23.815	5.52613
149	-10.198	-1.45898	-0.75	-0.490234	-0.558205	-0.4207	-0.28125	-0.150391	-0.148438	-0.128906	-0.339844		149	-5.35632	-0.769531	-0.379303	0.00976563	0.371094	1.03085	1.29883	1.9996	2.58047	2.67969	2.55078		4.96667	-0.0063737	-0.0020351	23.8317	5.52655
149.1	-10.1984	-1.4586	-0.740234	-0.490234	-0.548828	-0.430077	-0.281715	-0.140625	-0.148438	-0.138672	-0.339844		149.1	-5.35782	-0.769531	-0.388672	0.00976563	0.371094	1.02148	1.29843	1.99023	2.58984	2.66992	2.55078		4.97	-0.0062693	-0.0021956	23.8483	5.52708
149.2	-10.2078	-1.4586	-0.740234	-0.4907	-0.548828	-0.430077	-0.292969	-0.140625	-0.148438	-0.138283	-0.339844		149.2	-5.35822	-0.769531	-0.388672	0.0093689	0.371094	1.02148	1.28906	1.99023	2.57968	2.66992	2.55078		4.97333	-0.0064409	-0.0020204	23.865	5.5281
149.3	-10.2083	-1.45898	-0.740623	-0.501953	-0.548828	-0.430077	-0.292969	-0.140625	-0.148438	-0.128906	-0.349609		149.3	-5.35861	-0.769928	-0.388672	0	0.371094	1.02148	1.28906	1.99023	2.57031	2.66016	2.55078		4.97667	-0.0062284	-0.0020772	23.8817	5.52799
149.4	-10.2191	-1.46836	-0.75	-0.501953	-0.560547	-0.430077	-0.292969	-0.141014	-0.148438	-0.129295	-0.349609		149.4	-5.36798	-0.779297	-0.379364	0	0.371094	1.02148	1.28867	1.99023	2.57031	2.66016	2.55078		4.98	-0.0062317	-0.0021679	23.8983	5.52938
149.5	-10.2102	-1.46836	-0.740234	-0.501953	-0.548828	-0.430077	-0.292969	-0.150391	-0.148438	-0.148438	-0.349609		149.5	-5.36798	-0.779297	-0.390625	0.00976563	0.371094	1.02109	1.2793	1.98984	2.57031	2.66016	2.55038		4.98333	-0.006076	-0.0022268	23.915	5.52994
149.6	-10.2293	-1.4586	-0.740623	-0.492188	-0.560547	-0.429688	-0.292969	-0.150391	-0.148438	-0.148438	-0.349609		149.6	-5.36798	-0.779297	-0.390625	0.0093689	0.380859	1.02148	1.2789	1.98047	2.57031	2.66016	2.54102		4.98667	-0.0059852	-0.0022462	23.9317	5.52995
149.7	-10.2277	-1.4586	-0.75	-0.492577	-0.549217	-0.4207	-0.292969	-0.15078	-0.158203	-0.148438	-0.349609		149.7	-5.37775	-0.779297	-0.400391	0	0.380859	1.02148	1.26953	1.98007	2.57031	2.65039	2.53125		4.99	-0.0060002	-0.0020484	23.9483	5.53085
149.8	-10.2371	-1.44883	-0.740623	-0.501953	-0.558594	-0.420311	-0.292969	-0.150391	-0.158203	-0.148438	-0.359375		149.8	-5.37775	-0.779297	-0.390625	0	0.370697	1.02148	1.26953	1.9707	2.57031	2.65085	2.54102		4.99333	-0.0058066	-0.0022321	23.965	5.53118
149.9	-10.2371	-1.44883	-0.75	-0.492188	-0.558594	-0.420311	-0.292969	-0.150391	-0.158203	-0.148827	-0.359375		149.9	-5.37585	-0.779694	-0.391022	0	0.361328	1.02148	1.26913	1.9707	2.57031	2.65234	2.53125		4.99667	-0.0059195	-0.0023089	23.9817	5.53203
150	-10.2469	-1.43945	-0.75	-0.492188	-0.570313	-0.419922	-0.292969	-0.150391	-0.158203	-0.158203	-0.359375		150	-5.37814	-0.779297	-0.400391	0.000396729	0.361328	1.02148	1.26953	1.97031	2.56992	2.65234	2.54102		5	-0.0060347	-0.0021104	23.9983	5.53253
150.1	-10.2372	-1.44844	-0.75	-0.492577	-0.570313	-0.410545	-0.292969	-0.150856	-0.158203	-0.148438	-0.358986		150.1	-5.38751	-0.779297	-0.400391	0.00976563	0.361328	1.02148	1.26953	1.96094	2.55078	2.65234	2.53125		5.00333	-0.0060266	-0.0019236	24.015	5.53327
150.2	-10.2391	-1.4293	-0.75	-0.501953	-0.570313	-0.410545	-0.292969	-0.162109	-0.148438	-0.158203	-0.359375		150.2	-5.38751	-0.779297	-0.400391	0.0093689	0.371094	1.02109	1.26953	1.96094	2.55078	2.65234	2.53125		5.00667	-0.006102	-0.0019226	24.0317	5.53352
150.3	-10.2394	-1.4293	-0.738281	-0.492188	-0.570313	-0.401169	-0.292969	-0.162109	-0.158592	-0.158203	-0.359375		150.3	-5.38791	-0.789063	-0.400391	0	0.371094	1.01172	1.26953	1.96094	2.55078	2.64063	2.53125		5.01	-0.0062866	-0.0020891	24.0483	5.53375
150.4	-10.2488	-1.42969	-0.738747	-0.492188	-0.570702	-0.410545	-0.292969	-0.162109	-0.167969	-0.158203	-0.359375		150.4	-5.39728	-0.779297	-0.400391	0	0.371094	1.01172	1.26953	1.96094	2.55078	2.64063	2.53125		5.01333	-0.0063882	-0.0020284	24.065	5.53442
150.5	-10.2488	-1.43906	-0.749535	-0.492188	-0.580078	-0.410156	-0.292969	-0.162109	-0.16758	-0.158203	-0.359375		150.5	-5.39734	-0.779297	-0.400391	0	0.371094	1.01172	1.25977	1.96054	2.55078	2.64063	2.53125		5.01667	-0.0064262	-0.0018953	24.0817	5.53527
150.6	-10.2469	-1.43906	-0.728516	-0.482811	-0.580078	-0.401169	-0.292969	-0.152344	-0.158203	-0.158592	-0.359375		150.6	-5.409	-0.779694	-0.400787	0	0.371094	1.01172	1.25977	1.95117	2.55078	2.64063	2.54102		5.02	-0.0062979	-0.0019343	24.0983	5.53536
150.7	-10.2469	-1.43906	-0.728981	-0.492188	-0.580078	-0.410545	-0.283203	-0.152344	-0.158203	-0.167969	-0.359375		150.7	-5.40939	-0.789063	-0.410156	-0.000396729	0.371094	1.01172	1.25977	1.95117	2.55078	2.64063	2.53125		5.02333	-0.0064335	-0.0020291	24.115	5.53691
150.8	-10.2469	-1.43906	-0.730469	-0.492188	-0.580078	-0.410545	-0.282738	-0.152344	-0.158203	-0.167969	-0.359764		150.8	-5.41681	-0.789063	-0.410156	-0.00976563	0.371094	1.01132	1.25977	1.95117	2.54102	2.63086	2.53125		5.02667	-0.0063979	-0.0020106	24.1317	5.53667
150.9	-10.2484	-1.42773	-0.730469	-0.480469	-0.580467	-0.410545	-0.271484	-0.142967	-0.148827	-0.167969	-0.369141		150.9	-5.42697	-0.779297	-0.400391	-0.00976563	0.371094	1.00235	1.25977	1.95117	2.54102	2.63086	2.53125		5.03	-0.0062957	-0.0019917	24.1483	5.53839
151	-10.2391	-1.43711	-0.721092	-0.480469	-0.599609	-0.410545	-0.271484	-0.151955	-0.157814	-0.167969	-0.369141		151	-5.43634	-0.779755	-0.400391	-0.00976563	0.371094	1.01132	1.25	1.95157	2.54102	2.6304	2.53125		5.03333	-0.0062988	-0.0019919	24.165	5.53782
151.1	-10.2391	-1.43711	-0.730469	-0.480469	-0.589844	-0.410545	-0.271484	-0.142967	-0.158203	-0.167969	-0.369141		151.1	-5.4364	-0.790558	-0.400391	-0.00976563	0.371094	1.00195	1.25	1.96054	2.54102	2.61914	2.53085		5.03667	-0.0062368	-0.0020219	24.1817	5.53831
151.2	-10.2488	-1.42735	-0.730469	-0.480469	-0.589844	-0.410545	-0.271484	-0.152344	-0.158592	-0.167969	-0.369141		151.2	-5.4379	-0.779755	-0.400391	-0.00976563	0.371094	1.00195	1.25	1.95117	2.54102	2.62891	2.52148		5.04	-0.0062481	-0.0020443	24.1983	5.53919
151.3	-10.2492	-1.42773	-0.720703	-0.480469	-0.589844	-0.410545	-0.271484	-0.152344	-0.158203	-0.16758	-0.369141		151.3	-5.42892	-0.791016	-0.390625	-0.00976563	0.371094	0.992188	1.25	1.95117	2.54102	2.61914	2.52148		5.04333	-0.0061873	-0.0020019	24.215	5.54024
151.4	-10.2586	-1.43711	-0.721092	-0.480858	-0.590233	-0.410934	-0.271484	-0.152344	-0.158203	-0.158592	-0.378906		151.4	-5.44806	-0.779297	-0.390625	-0.00976563	0.370697	0.991791	1.25	1.95078	2.5293	2.61914	2.51212		5.04667	-0.0062919	-0.0019236	24.2317	5.54019
151.5	-10.2566	-1.42781	-0.730469	-0.490234	-0.599609	-0.410545	-0.281715	-0.152344	-0.158203	-0.167969	-0.378906		151.5	-5.44806	-0.779694	-0.390625	-0.00976563	0.361328	0.982422	1.25	1.95117	2.5293	2.61914	2.52148		5.05	-0.006207	-0.0017453	24.2483	5.54091
151.6	-10.2665	-1.43906	-0.730858	-0.480469	-0.587891	-0.410545	-0.292969	-0.152733	-0.167969	-0.158203	-0.378906		151.6	-5.44766	-0.800385	-0.390625	-0.00976563	0.361328	0.982422	1.25	1.95117	2.5293	2.61914	2.52148		5.05333	-0.006029	-0.0016234	24.265	5.54174
151.7	-10.2684	-1.43906	-0.730469	-0.480469	-0.58828	-0.410545	-0.292969	-0.152344	-0.167969	-0.158203	-0.378906		151.7	-5.43829	-0.779694	-0.378906	-0.00976563	0.361328	0.992188	1.25	1.95117	2.5293	2.61874	2.51132		5.05667	-0.0059676	-0.0016421	24.2817	5.5425
151.8	-10.2684	-1.4293	-0.730469	-0.480469	-0.597656	-0.411011	-0.283203	-0.152344	-0.167969	-0.158203	-0.378906		151.8	-5.44806	-0.789063	-0.378906	-0.00976563	0.371094	0.992188	1.25	1.95117	2.5293	2.60938	2.50195		5.06	-0.0058525	-0.0016716	24.2983	5.54249
151.9	-10.2781	-1.42969	-0.720703	-0.480469	-0.597656	-0.422264	-0.283203	-0.152344	-0.167969	-0.157814	-0.378517		151.9	-5.44806	-0.789063	-0.378906	-0.00976563	0.371094	0.991791	1.2496	1.95117	2.5293	2.60977	2.50195		5.06333	-0.0058825	-0.0017129	24.315	5.5435
152	-10.2781	-1.4293	-0.720703	-0.480469	-0.597656	-0.422264	-0.283592	-0.152344	-0.158203	-0.148827	-0.369141		152	-5.44611	-0.789063	-0.379303	-0.0101624	0.371094	0.982422	1.24023	1.95117	2.5293	2.61914	2.49219		5.06667	-0.0058628	-0.0017919	24.3317	5.54407
152.1	-10.2879	-1.4293	-0.721092	-0.480469	-0.598045	-0.412498	-0.292969	-0.152733	-0.158203	-0.158203	-0.369141		152.1	-5.44656	-0.789459	-0.388672	-0.0191345	0.371094	0.982819	1.24023	1.95078	2.5289	2.61914	2.49219		5.07	-0.0057645	-0.001821	24.3483	5.5445
152.2	-10.2879	-1.4293	-0.720703	-0.470703	-0.607422	-0.412498	-0.292969	-0.162109	-0.158203	-0.158203	-0.369141		152.2	-5.46759	-0.798828	-0.388672	-0.00976563	0.371094	0.991791	1.24023	1.94141	2.51953	2.60938	2.49219		5.07333	-0.0058407	-0.0019571	24.365	5.54513
152.3	-10.2879	-1.41953	-0.708984	-0.470703	-0.597656	-0.412498	-0.292969	-0.162109	-0.158203	-0.158203	-0.369141		152.3	-5.46759	-0.789063	-0.388672	0	0.371094	0.992188	1.24023	1.94141	2.51953	2.60938	2.48282		5.07667	-0.0058069	-0.0018842	24.3817	5.54561
152.4	-10.2875	-1.41992	-0.708984	-0.471092	-0.597656	-0.403122	-0.292969	-0.162109	-0.158203	-0.158203	-0.369141		152.4	-5.46759	-0.789459	-0.379303	0	0.370697	0.992188	1.24023	1.94095	2.51953	2.60898	2.49219		5.08	-0.0060118	-0.0018687	24.3983	5.54647
152.5	-10.2879	-1.4293	-0.699608	-0.470703	-0.598045	-0.412498	-0.292969	-0.162498	-0.158669	-0.158203	-0.369141		152.5	-5.46759	-0.798828	-0.388672	0	0.37149	0.992188	1.24023	1.92969	2.51907	2.59961	2.49179		5.08333	-0.0059019	-0.0018117	24.415	5.54734
152.6	-10.2875	-1.4293	-0.708984	-0.470703	-0.607422	-0.412498	-0.292969	-0.171875	-0.169922	-0.158203	-0.369141		152.6	-5.46759	-0.798828	-0.389069	-0.000396729	0.380463	0.992188	1.24023	1.92929	2.49805	2.59961	2.47266		5.08667	-0.0057716	-0.0017736	24.4317	5.54729
152.7	-10.2884	-1.41992	-0.708984	-0.471092	-0.607887	-0.412498	-0.293358	-0.171875	-0.169922	-0.157814	-0.369141		152.7	-5.47736	-0.799225	-0.388672	-0.00976563	0.371094	0.992188	1.24023	1.92032	2.49805	2.59961	2.47266		5.09	-0.0059507	-0.0019987	24.4483	5.54793
152.8	-10.2973	-1.4293	-0.699219	-0.480469	-0.619141	-0.401169	-0.302734	-0.171875	-0.170311	-0.148438	-0.369141		152.8	-5.47742	-0.808594	-0.388672	-0.00976563	0.361328	0.992188	1.22852	1.92969	2.49765	2.59024	2.47305		5.09333	-0.0060738	-0.0020573	24.465	5.54882
152.9	-10.298	-1.42969	-0.699219	-0.470703	-0.619141	-0.410545	-0.291016	-0.171875	-0.169922	-0.138672	-0.369141		152.9	-5.48868	-0.808594	-0.389069	-0.0195313	0.370697	0.99173	1.22852	1.92929	2.48828	2.59961	2.48242		5.09667	-0.0060271	-0.0021868	24.4817	5.54925
153	-10.3168	-1.43906	-0.699608	-0.471092	-0.619141	-0.410545	-0.302734	-0.160156	-0.179688	-0.148438	-0.369141		153	-5.47931	-0.80899	-0.408203	-0.00976563	0.361725	0.980469	1.22852	1.91992	2.48828	2.59961	2.48242		5.1	-0.0058695	-0.0021591	24.4983	5.55034
153.1	-10.3074	-1.4293	-0.708984	-0.480469	-0.61953	-0.40078	-0.302734	-0.160156	-0.169922	-0.148438	-0.369141		153.1	-5.47775	-0.808594	-0.398438	-0.00976563	0.371094	0.980469	1.22852	1.91992	2.48828	2.59961	2.48242		5.10333	-0.005892	-0.0021526	24.515	5.54987
153.2	-10.3172	-1.4293	-0.709373	-0.470703	-0.619141	-0.401169	-0.302734	-0.160156	-0.170311	-0.148827	-0.368752		153.2	-5.49689	-0.80899	-0.398438	-0.00976563	0.370697	0.980469	1.22852	1.91953	2.48828	2.59921	2.47226		5.10667	-0.005776	-0.0022051	24.5317	5.55111
153.3	-10.3172	-1.42969	-0.708984	-0.470703	-0.619141	-0.410545	-0.303123	-0.160545	-0.189453	-0.158203	-0.359764		153.3	-5.49728	-0.818359	-0.398438	-0.00976563	0.361328	0.989838	1.22852	1.91016	2.48788	2.59024	2.47266		5.11	-0.0056501	-0.0020619	24.5483	5.55189
153.4	-10.3172	-1.42735	-0.70945	-0.471169	-0.619141	-0.40078	-0.300781	-0.169922	-0.179688	-0.158203	-0.369141		153.4	-5.51642	-0.818359	-0.398438	-0.00976563	0.361328	0.980469	1.22812	1.91016	2.47891	2.59961	2.47266		5.11333	-0.0054785	-0.0019249	24.565	5.5521
153.5	-10.327	-1.42735	-0.720703	-0.482422	-0.619141	-0.40078	-0.300781	-0.169922	-0.179688	-0.158203	-0.369141		153.5	-5.51648	-0.818756	-0.398438	-0.00976563	0.361328	0.980469	1.21875	1.91016	2.47852	2.59961	2.46289		5.11667	-0.0056461	-0.0017912	24.5817	5.55257
153.6	-10.3285	-1.42773	-0.720703	-0.482422	-0.609764	-0.40078	-0.30117	-0.170311	-0.180077	-0.158203	-0.369141		153.6	-5.52814	-0.828125	-0.398438	-0.00976563	0.351563	0.970703	1.21875	1.91016	2.47812	2.59961	2.46289		5.12	-0.0057265	-0.0017453	24.5983	5.55363
153.7	-10.3191	-1.43711	-0.710938	-0.472656	-0.619141	-0.401169	-0.310547	-0.169922	-0.189453	-0.158592	-0.369141		153.7	-5.52814	-0.818359	-0.388672	-0.00976563	0.351563	0.970703	1.21875	1.91016	2.46875	2.59961	2.46289		5.12333	-0.0058253	-0.0016767	24.615	5.55405
153.8	-10.3195	-1.43711	-0.710938	-0.472656	-0.619141	-0.40078	-0.300781	-0.169922	-0.189453	-0.167969	-0.369141		153.8	-5.5383	-0.818817	-0.389069	-0.00976563	0.351166	0.970703	1.21875	1.91016	2.46875	2.59961	2.46289		5.12667	-0.0059686	-0.0015197	24.6317	5.55478
153.9	-10.3285	-1.43711	-0.711327	-0.473045	-0.609375	-0.40078	-0.300781	-0.169922	-0.189453	-0.16758	-0.369141		153.9	-5.54767	-0.830078	-0.398438	-0.00976563	0.341797	0.970703	1.21875	1.89999	2.46875	2.58984	2.45078		5.13	-0.0060434	-0.0013841	24.6483	5.55481
154	-10.3289	-1.4375	-0.720703	-0.482422	-0.609375	-0.391014	-0.300781	-0.170311	-0.189453	-0.158592	-0.359375		154	-5.54807	-0.830078	-0.398438	-0.00976563	0.341797	0.970703	1.21835	1.89063	2.46875	2.58984	2.44141		5.13333	-0.0060841	-0.0015075	24.665	5.55594
154.1	-10.3289	-1.44688	-0.710938	-0.482422	-0.609764	-0.391014	-0.30117	-0.179688	-0.189842	-0.167969	-0.359764		154.1	-5.55743	-0.830078	-0.388672	-0.0101624	0.351105	0.970703	1.19922	1.89063	2.46875	2.58984	2.44141		5.13667	-0.0059449	-0.0015869	24.6817	5.55613
154.2	-10.327	-1.44688	-0.710938	-0.482422	-0.619141	-0.391403	-0.310158	-0.179688	-0.199219	-0.167969	-0.369141		154.2	-5.5575	-0.830078	-0.388672	-0.0195313	0.330078	0.970703	1.19922	1.89063	2.46915	2.58984	2.44141		5.14	-0.0058882	-0.0016658	24.6983	5.55639
154.3	-10.3372	-1.44688	-0.711327	-0.472656	-0.618752	-0.40078	-0.291405	-0.179688	-0.19883	-0.167969	-0.369141		154.3	-5.56915	-0.830078	-0.38913	-0.0195313	0.330078	0.970306	1.19922	1.89023	2.47812	2.58984	2.44141		5.14333	-0.0057001	-0.0016841	24.715	5.55769
154.4	-10.3387	-1.43758	-0.720703	-0.472656	-0.609375	-0.40078	-0.300781	-0.179688	-0.189453	-0.167969	-0.378906		154.4	-5.5672	-0.830078	-0.400391	-0.0195313	0.330078	0.960938	1.19922	1.88086	2.46875	2.58984	2.44141		5.14667	-0.0056682	-0.0019636	24.7317	5.55854
154.5	-10.3488	-1.44883	-0.720703	-0.472656	-0.609375	-0.391014	-0.300781	-0.169922	-0.180077	-0.167969	-0.378906		154.5	-5.57697	-0.830078	-0.400391	-0.0195313	0.330078	0.960938	1.19922	1.88086	2.46875	2.58984	2.44141		5.15	-0.0054216	-0.0019611	24.7483	5.55852
154.6	-10.3582	-1.44883	-0.720703	-0.472656	-0.609764	-0.391014	-0.300781	-0.180153	-0.189453	-0.167969	-0.378906		154.6	-5.57697	-0.820709	-0.390625	-0.0292969	0.330078	0.960938	1.19922	1.88086	2.46875	2.58984	2.44095		5.15333	-0.0054752	-0.0017937	24.765	5.55922
154.7	-10.3582	-1.44883	-0.720703	-0.472656	-0.619141	-0.391014	-0.300781	-0.191406	-0.189453	-0.167969	-0.378906		154.7	-5.57697	-0.830078	-0.391022	-0.0292969	0.330078	0.960938	1.19922	1.88086	2.45898	2.5903	2.41992		5.15667	-0.0053968	-0.0018499	24.7817	5.55944
154.8	-10.3582	-1.44922	-0.720703	-0.473045	-0.619141	-0.391403	-0.300781	-0.181641	-0.189453	-0.167969	-0.369141		154.8	-5.57697	-0.830078	-0.400391	-0.0292969	0.330078	0.960541	1.19922	1.88086	2.45898	2.60156	2.41992		5.16	-0.0052541	-0.0017938	24.7983	5.56055
154.9	-10.3684	-1.44883	-0.720703	-0.482422	-0.619141	-0.391014	-0.30117	-0.181641	-0.180077	-0.167969	-0.369141		154.9	-5.58673	-0.830078	-0.400391	-0.0292969	0.330078	0.951172	1.19922	1.88046	2.45898	2.60156	2.41992		5.16333	-0.0052705	-0.0018783	24.815	5.56096
155	-10.368	-1.44883	-0.720703	-0.482422	-0.619141	-0.391014	-0.310547	-0.181641	-0.189453	-0.167969	-0.369141		155	-5.58679	-0.820709	-0.399994	-0.0292969	0.330078	0.951172	1.19876	1.87109	2.45898	2.60196	2.41992		5.16667	-0.0051149	-0.0016751	24.8317	5.56135
155.1	-10.368	-1.45898	-0.720703	-0.472656	-0.619141	-0.391014	-0.310547	-0.181641	-0.189453	-0.167969	-0.369141		155.1	-5.59845	-0.830078	-0.391022	-0.0292969	0.330078	0.951172	1.1875	1.87109	2.45898	2.61093	2.41992		5.17	-0.0051165	-0.0017914	24.8483	5.56224
155.2	-10.3684	-1.4586	-0.710938	-0.472656	-0.609764	-0.391403	-0.310547	-0.191406	-0.179688	-0.167969	-0.369141		155.2	-5.58868	-0.830078	-0.400391	-0.0292969	0.330078	0.951172	1.1875	1.87109	2.44922	2.60196	2.41992		5.17333	-0.0049562	-0.0017633	24.865	5.56287
155.3	-10.3875	-1.45898	-0.711327	-0.472656	-0.619141	-0.391014	-0.310547	-0.181641	-0.179688	-0.167969	-0.378906		155.3	-5.58829	-0.830475	-0.390625	-0.0297546	0.339844	0.951172	1.19727	1.85938	2.44922	2.60156	2.41016		5.17667	-0.0048978	-0.0016622	24.8817	5.5636
155.4	-10.3875	-1.4586	-0.720703	-0.473045	-0.619141	-0.40078	-0.310547	-0.191406	-0.180077	-0.158203	-0.369141		155.4	-5.58908	-0.830078	-0.390625	-0.0410156	0.339844	0.941406	1.19727	1.85977	2.44922	2.60156	2.41992		5.18	-0.0049412	-0.0016393	24.8983	5.56392
155.5	-10.3875	-1.45898	-0.720703	-0.482422	-0.609375	-0.401245	-0.310547	-0.191795	-0.189453	-0.158203	-0.369141		155.5	-5.59845	-0.830078	-0.390625	-0.0410156	0.339447	0.94101	1.19727	1.86914	2.44922	2.60156	2.41016		5.18333	-0.0048555	-0.0015809	24.915	5.56473
155.6	-10.3875	-1.46875	-0.720703	-0.482422	-0.609764	-0.412498	-0.310547	-0.191406	-0.177734	-0.158203	-0.369141		155.6	-5.5965	-0.820709	-0.390625	-0.0507813	0.330078	0.931641	1.19727	1.86914	2.43945	2.60117	2.41016		5.18667	-0.0050324	-0.0014617	24.9317	5.56534
155.7	-10.388	-1.47813	-0.710938	-0.482811	-0.619141	-0.412498	-0.30117	-0.200783	-0.177734	-0.158203	-0.369141		155.7	-5.5965	-0.830078	-0.380859	-0.0410156	0.330078	0.931641	1.1875	1.85938	2.44922	2.5918	2.41016		5.19	-0.0051034	-0.0014554	24.9483	5.56573
155.8	-10.3996	-1.47813	-0.720703	-0.492188	-0.619141	-0.412888	-0.310547	-0.191406	-0.177734	-0.158203	-0.368752		155.8	-5.59656	-0.818359	-0.381256	-0.0410156	0.330078	0.921875	1.1871	1.86914	2.43945	2.58203	2.41016		5.19333	-0.0051916	-0.0016671	24.965	5.56615
155.9	-10.409	-1.47852	-0.710938	-0.492188	-0.619141	-0.412498	-0.310547	-0.191406	-0.177734	-0.158203	-0.349609		155.9	-5.59845	-0.818756	-0.378906	-0.0507813	0.330078	0.921875	1.17773	1.86914	2.43945	2.58203	2.41016		5.19667	-0.00521	-0.0015704	24.9817	5.56681
156	-10.4074	-1.47813	-0.710938	-0.492188	-0.609764	-0.412498	-0.310547	-0.191406	-0.178123	-0.158203	-0.349609		156	-5.59845	-0.828125	-0.378906	-0.0410156	0.339844	0.921875	1.17773	1.86874	2.43945	2.58203	2.41016		5.2	-0.0052329	-0.0014997	24.9983	5.5679
156.1	-10.4168	-1.47813	-0.710938	-0.492188	-0.619141	-0.412498	-0.310547	-0.191795	-0.1875	-0.158203	-0.349609		156.1	-5.59885	-0.828125	-0.379303	-0.0410156	0.339844	0.921875	1.16797	1.85938	2.42969	2.58203	2.41016		5.20333	-0.0052652	-0.0016366	25.015	5.56821
156.2	-10.4173	-1.47852	-0.711327	-0.492188	-0.619141	-0.412498	-0.310547	-0.201172	-0.1875	-0.158203	-0.349998		156.2	-5.61798	-0.818359	-0.388672	-0.0507813	0.339844	0.921875	1.16797	1.85938	2.42969	2.57227	2.40039		5.20667	-0.0049936	-0.0018872	25.0317	5.56901
156.3	-10.4289	-1.47813	-0.720703	-0.480469	-0.619141	-0.412888	-0.310547	-0.201172	-0.1875	-0.158203	-0.359375		156.3	-5.61798	-0.818756	-0.389069	-0.051178	0.339844	0.921875	1.16797	1.85938	2.42969	2.57266	2.40039		5.21	-0.0050703	-0.0019627	25.0483	5.5694
156.4	-10.4285	-1.47859	-0.720703	-0.480858	-0.609375	-0.422264	-0.311012	-0.201172	-0.199219	-0.167969	-0.359375		156.4	-5.61798	-0.828125	-0.388672	-0.0605469	0.339447	0.921875	1.16797	1.84961	2.41992	2.58243	2.40039		5.21333	-0.0049593	-0.0018452	25.065	5.56979
156.5	-10.4293	-1.48985	-0.720703	-0.489845	-0.609375	-0.422264	-0.322266	-0.201172	-0.1875	-0.158203	-0.359375		156.5	-5.61603	-0.828125	-0.378906	-0.0605469	0.330078	0.921875	1.16757	1.84961	2.41992	2.58203	2.40085		5.21667	-0.0048383	-0.0019218	25.0817	5.57051
156.6	-10.448	-1.48008	-0.720703	-0.480858	-0.609375	-0.422653	-0.322266	-0.201561	-0.187965	-0.167969	-0.358986		156.6	-5.62625	-0.818359	-0.379303	-0.0605469	0.330078	0.921875	1.1582	1.84961	2.41055	2.58203	2.40234		5.22	-0.0046792	-0.0020273	25.0983	5.571
156.7	-10.4368	-1.48008	-0.720703	-0.490234	-0.609375	-0.43203	-0.322266	-0.201172	-0.199219	-0.167969	-0.349609		156.7	-5.63791	-0.818359	-0.378906	-0.0605469	0.330078	0.921875	1.15781	1.84921	2.41953	2.58203	2.40234		5.22333	-0.0045469	-0.0018804	25.115	5.57172
156.8	-10.4484	-1.48047	-0.720703	-0.490234	-0.609375	-0.43203	-0.322655	-0.201172	-0.199219	-0.167969	-0.349998		156.8	-5.64728	-0.818756	-0.378906	-0.0605469	0.330078	0.921875	1.14844	1.83984	2.41016	2.58203	2.39258		5.22667	-0.0047193	-0.0017063	25.1317	5.57215
156.9	-10.4484	-1.48985	-0.720703	-0.490234	-0.609375	-0.43203	-0.322266	-0.201172	-0.199219	-0.167969	-0.358986		156.9	-5.64728	-0.828125	-0.379303	-0.0605469	0.330078	0.921478	1.14804	1.83008	2.41055	2.58203	2.39258		5.23	-0.0045319	-0.0015449	25.1483	5.57291
157	-10.4582	-1.48008	-0.720703	-0.490623	-0.609764	-0.43203	-0.322266	-0.201172	-0.199219	-0.167969	-0.349609		157	-5.65704	-0.818756	-0.389069	-0.0605469	0.330078	0.900391	1.13867	1.83008	2.4082	2.57031	2.39297		5.23333	-0.0045681	-0.0014406	25.165	5.57303
157.1	-10.4583	-1.48047	-0.730858	-0.490234	-0.619141	-0.43203	-0.322655	-0.201172	-0.199219	-0.167969	-0.349609		157.1	-5.65704	-0.828125	-0.398438	-0.0605469	0.329681	0.900391	1.13867	1.83008	2.40781	2.57031	2.39258		5.23667	-0.0047647	-0.0013072	25.1817	5.57435
157.2	-10.4699	-1.48985	-0.73008	-0.490234	-0.619141	-0.420311	-0.332031	-0.201561	-0.199219	-0.167969	-0.349609		157.2	-5.6571	-0.828125	-0.398438	-0.0605469	0.320313	0.900391	1.13867	1.83008	2.39883	2.57071	2.39258		5.24	-0.0049649	-0.0013257	25.1983	5.57442
157.3	-10.4777	-1.48985	-0.730469	-0.490234	-0.619141	-0.420311	-0.332031	-0.210938	-0.199608	-0.167969	-0.349609		157.3	-5.659	-0.828125	-0.398895	-0.0605469	0.320313	0.900391	1.13828	1.82031	2.4082	2.57031	2.39258		5.24333	-0.0051394	-0.0013636	25.215	5.57526
157.4	-10.4777	-1.48985	-0.730469	-0.5	-0.619141	-0.420311	-0.332031	-0.210938	-0.208984	-0.167969	-0.349609		157.4	-5.659	-0.828125	-0.410156	-0.0507813	0.330078	0.900391	1.12891	1.82031	2.4082	2.57031	2.39258		5.24667	-0.0050608	-0.001383	25.2317	5.57589
157.5	-10.4876	-1.49023	-0.730858	-0.490234	-0.619141	-0.420311	-0.332031	-0.210938	-0.208984	-0.167969	-0.349609		157.5	-5.65744	-0.828125	-0.410553	-0.0605469	0.330078	0.899994	1.11914	1.82031	2.40781	2.57031	2.39297		5.25	-0.005216	-0.0015175	25.2483	5.57545
157.6	-10.4992	-1.49961	-0.740234	-0.490623	-0.619141	-0.4207	-0.332031	-0.210938	-0.208984	-0.167969	-0.349609		157.6	-5.66681	-0.818817	-0.410156	-0.0507813	0.329681	0.890625	1.11914	1.82031	2.39883	2.56055	2.40234		5.25333	-0.0050719	-0.0016604	25.265	5.57646
157.7	-10.4992	-1.49961	-0.740234	-0.500465	-0.619141	-0.430077	-0.332031	-0.201172	-0.208984	-0.167969	-0.359375		157.7	-5.66681	-0.830078	-0.410156	-0.051178	0.310547	0.890625	1.11914	1.82031	2.40781	2.56055	2.40234		5.25667	-0.0050616	-0.0017446	25.2817	5.57726
157.8	-10.4977	-1.5	-0.740234	-0.511719	-0.619141	-0.430077	-0.33242	-0.201172	-0.209373	-0.168434	-0.349609		157.8	-5.66681	-0.830078	-0.410156	-0.0605469	0.310547	0.890625	1.11914	1.81015	2.39844	2.56055	2.40234		5.26	-0.0049649	-0.0018397	25.2983	5.57799
157.9	-10.5165	-1.50977	-0.740234	-0.501953	-0.607422	-0.420311	-0.332031	-0.201561	-0.209373	-0.180077	-0.349998		157.9	-5.66687	-0.830078	-0.410156	-0.0605469	0.310547	0.890228	1.11874	1.80078	2.39844	2.56094	2.40234		5.26333	-0.0049169	-0.0018988	25.315	5.57805
158	-10.5187	-1.50742	-0.740234	-0.502342	-0.607887	-0.4207	-0.332031	-0.210938	-0.21875	-0.189453	-0.359375		158	-5.66876	-0.820313	-0.410156	-0.0703125	0.310547	0.880859	1.09961	1.80078	2.39844	2.57031	2.40234		5.26667	-0.004854	-0.0018978	25.3317	5.57912
158.1	-10.5184	-1.50742	-0.730858	-0.501953	-0.619141	-0.430077	-0.33242	-0.210938	-0.208984	-0.189453	-0.359375		158.1	-5.66876	-0.820709	-0.410553	-0.0703125	0.310547	0.880859	1.10938	1.80078	2.38867	2.56015	2.40234		5.27	-0.0047673	-0.0016679	25.3483	5.57932
158.2	-10.5191	-1.50781	-0.740234	-0.501953	-0.619141	-0.430077	-0.332031	-0.210938	-0.208984	-0.189453	-0.349998		158.2	-5.66876	-0.830078	-0.419922	-0.0609436	0.31015	0.880859	1.10938	1.80078	2.38867	2.55118	2.39218		5.27333	-0.0047505	-0.0016375	25.365	5.58025
158.3	-10.5384	-1.51719	-0.740234	-0.501564	-0.609375	-0.430077	-0.332031	-0.201561	-0.208984	-0.189453	-0.359375		158.3	-5.66876	-0.830475	-0.419922	-0.0800781	0.300781	0.870697	1.10898	1.79102	2.38867	2.56055	2.38281		5.27667	-0.0046635	-0.0015244	25.3817	5.58095
158.4	-10.55	-1.51719	-0.740234	-0.492188	-0.609375	-0.430077	-0.332031	-0.210938	-0.209373	-0.189453	-0.359375		158.4	-5.65704	-0.839844	-0.419922	-0.0804749	0.300781	0.861328	1.09961	1.79062	2.38828	2.56015	2.38281		5.28	-0.0046433	-0.0012024	25.3983	5.58114
158.5	-10.5602	-1.51719	-0.740234	-0.492188	-0.609375	-0.430466	-0.322655	-0.201172	-0.21875	-0.189453	-0.349609		158.5	-5.65744	-0.839844	-0.419922	-0.089447	0.300781	0.861328	1.09961	1.78125	2.37891	2.55078	2.38281		5.28333	-0.0044341	-0.0010561	25.415	5.58163
158.6	-10.5778	-1.50781	-0.740234	-0.492188	-0.609375	-0.429688	-0.332031	-0.201172	-0.21875	-0.189453	-0.359375		158.6	-5.66681	-0.830078	-0.410553	-0.0804749	0.300781	0.861328	1.09961	1.78125	2.3793	2.54102	2.38321		5.28667	-0.0045399	-0.0010635	25.4317	5.58234
158.7	-10.5895	-1.50742	-0.739845	-0.492188	-0.609375	-0.420311	-0.320313	-0.200783	-0.208984	-0.189453	-0.349609		158.7	-5.66687	-0.830475	-0.419922	-0.0898438	0.310547	0.851563	1.09915	1.78125	2.37891	2.54102	2.38086		5.29	-0.0045397	-0.0011724	25.4483	5.5835
158.8	-10.6086	-1.50781	-0.730858	-0.492577	-0.609375	-0.420311	-0.320313	-0.191795	-0.208984	-0.189453	-0.349609		158.8	-5.66916	-0.839844	-0.429688	-0.0898438	0.310547	0.851105	1.08789	1.77148	2.37891	2.54102	2.38086		5.29333	-0.0044923	-0.0011542	25.465	5.58362
[truncated: 30,832 more rows]
[truncated: 53 more columns]

## Sheet: Figure 2
Figure 2a	Y: % in plasma																Figure 2b	Y: Plasma level (nM)														mouse_5
[truncated: 14 more rows]

[truncated: 5 more sheets: Figure 3, Figure 4, Figure 5, Figure 6, Figure 7]
